# Supplementary material for: Role for RTX-family toxin HlyA of extraintestinal pathogenic Escherichia coli in serum resistance
Source: FEMS Microbes. 2025 Jul 2;6:xtaf009. doi: 10.1093/femsmc/xtaf009 (PMC12231138; doi:10.1093/femsmc/xtaf009)
Supplement: xtaf009_Supplemental_Files [file xtaf009_supplemental_files.zip]

Archive with 3 entries (3 files):
- FEMSMC-2025-005.R1 one sentence summary.docx
- Supplementary file_HlyA.docx
- Table S6 - FEMS.xlsx
