# Supplementary material for: Role for RTX-family toxin HlyA of extraintestinal pathogenic Escherichia coli in serum resistance
Source: FEMS Microbes. 2025 Jul 2;6:xtaf009. doi: 10.1093/femsmc/xtaf009 (PMC12231138; doi:10.1093/femsmc/xtaf009)
Supplement: xtaf009_Supplemental_Files [file xtaf009_supplemental_files.zip › Table S6 - FEMS.xlsx]

## Sheet: BSAC2
#Missing values in Distance Columns	Avg. Coverage (Assembled)	Approximated Genome Size (Mbases)	Top Species Match Identity	Top Species Match	Sample ID	ST Warwick	O Type	H Type	CC Warwick	adk	fumC	gyrB	icd	mdh	purA	recA	Amikacin	Gentamicin	Hygromycin	Kanamycin	Kasugamycin	Spectinomycin	Streptomycin	Tobramycin	Avilamycin	Bacitracin	Ampicillin	Beta-lactam	Carbapenem	Cephalosporin	Cephalothin	Methicillin	Bleomycin	Zorbamycin	Colistin	Fluoroquinolone	Fosfomycin	Fusidic Acid	Vancomycin	Lincosamide	Erythromycin	Telithromycin	Tylosin	Mupirocin	Nitroimidazole	Chloramphenicol	Florfenicol	Phenicol	Oxazolidinone
1		5.2	1.00	Escherichia coli	ERR9845294_contigs		O39	H4		13	2310	19	13	23	28													blaTEM-1							pmrB_E123D		glpT_E448K / uhpT_E350Q
3		12.0	1.00 / 0.98	Escherichia coli	ERR9845298_contigs		O8	H9			4	14		24	8			aac(3)-IId					aadA5 / aph(6)-Id					blaTEM-1									glpT_E448K				mph(A)	mph(A)	mph(A)			catA1
1		5.9	0.98	Escherichia coli	ERR9845359_contigs					36		9	13	17	11	25																			pmrB_E123D		glpT_E448K
1		4.9	0.99	Escherichia coli	ERR9845360_contigs			H4		13	40	500		23	28	122																			pmrB_E123D		glpT_E448K / uhpT_E350Q
1		5.2	1.00	Escherichia coli	ERR9845370_contigs		O16			13	43	9	36	30		25																			pmrB_E123D		glpT_E448K / uhpT_E350Q
5		11.6	1.00	Escherichia coli	ERR9845376_contigs			H18					13	17				aac(3)-IId					aadA5 / aph(3'')-Ib / aph(6)-Id					blaTEM-1		blaCTX-M-1 (ESBL)											mph(A)	mph(A)	mph(A)
1		5.2	1.00	Escherichia coli	ERR9845454_contigs		O1	H7		27		24	29	26	19	22																					glpT_E448K / uhpT_E350Q
3		9.6	1.00	Escherichia coli	ERR9845455_contigs		O6			92	14			23	11		aac(6')-Ib-cr5	aac(3)-IIe		aac(6')-Ib-cr5			aadA5	aac(6')-Ib-cr5				blaTEM-1		blaCTX-M-15 (ESBL) / blaOXA-1							glpT_E448K				mph(A)	mph(A)	mph(A)			catA1
1		5.4	1.00	Escherichia coli	ERR9845458_contigs			H18		21	35	27	6	5		4		aac(3)-IId		aph(3')-Ia			aadA5 / aph(3'')-Ib / aph(6)-Id					blaTEM-1									glpT_E448K				mph(A)	mph(A)	mph(A)			catA1
2		11.6	1.00	Escherichia coli	ERR9845465_contigs		O6	H12		6	4		1	20		34							aph(6)-Id					blaSHV-1 / blaTEM-1							pmrB_Y358N		glpT_E448K
1		5.3	1.00	Escherichia coli	ERR9845517_contigs		O25	H4		53	40	47		36	28	29							aadA5					blaTEM-1		blaCTX-M-15 (ESBL)					pmrB_E123D		glpT_E448K / ptsI_V25I / uhpT_E350Q				mph(A)	mph(A)	mph(A)
1		5.3	1.00	Escherichia coli	ERR9845610_contigs			H6		13	52	10		17	25	17							aadA1 / aph(3'')-Ib / aph(6)-Id				marR_S3N	blaTEM-1							pmrB_E123D		glpT_E448K				mph(B)	mph(B)	mph(B)			marR_S3N
2		8.7	1.00	Escherichia coli	ERR9845624_contigs		O6	H1		21	35		6	5	5								aadA1 / aph(3'')-Ib / aph(6)-Id					blaTEM-1									glpT_E448K
1		5.1	1.00	Escherichia coli	ERR9845688_contigs		O12	H4			11	4	8	8	8	2							aph(3'')-Ib					blaTEM-1
1		5.3	1.00	Escherichia coli	ERR9845693_contigs		O25	H4		53	40	47	13		28	29														blaSHV-12 (ESBL)					pmrB_E123D		glpT_E448K / ptsI_V25I / uhpT_E350Q				mph(A)	mph(A)	mph(A)
1		5.1	1.00	Escherichia coli	ERR9845754_contigs			H1			24	9	13	17	11	25																			pmrB_E123D		glpT_E448K
1		5.1	1.00	Escherichia coli	ERR9845771_contigs		O16	H6		13	43	9	36		44	25																			pmrB_E123D		glpT_E448K / uhpT_E350Q
1		5.2	1.00	Escherichia coli	ERR9845906_contigs		O25	H4		53	40		13	36	28	29		aac(3)-IId					aadA2					blaTEM-1							pmrB_E123D		glpT_E448K / ptsI_V25I / uhpT_E350Q				mph(A)	mph(A)	mph(A)
1		5.3	1.00	Escherichia coli	ERR9845932_contigs		O75	H5		14	14		137	17	7	10											marR_S3N								pmrB_E123D		glpT_E448K / uhpT_E350Q									marR_S3N
1		5.4	1.00	Escherichia coli	ERR9845945_contigs		O25	H4		53		47	13	36	28	29	aac(6')-Ib-cr5	aac(3)-IIe		aac(6')-Ib-cr5				aac(6')-Ib-cr5						blaOXA-1					pmrB_E123D		glpT_E448K / ptsI_V25I / uhpT_E350Q
1		5.3	1.00	Escherichia coli	ERR9845985_contigs		O1	H7		27		24	29	26	19	22												blaTEM-1									glpT_E448K / uhpT_E350Q
1		5.1	1.00	Escherichia coli	ERR9845989_contigs		O16	H5		53	40	47		36	28	29							aph(3'')-Ib / aph(6)-Id					blaTEM-1							pmrB_E123D		glpT_E448K / ptsI_V25I / uhpT_E350Q									catA1
0		5.6	1.00	Escherichia coli	ERR9845482_contigs		O114	H25		20	45	41	43	5	33	2		aac(3)-IVa	aph(4)-Ia				aadA22 / aph(3'')-Ib / aph(6)-Id	aac(3)-IVa				blaTEM-1									glpT_E448K			lnu(G)
0		4.9	1.00	Escherichia coli	ERR9845468_contigs	10		H32	ST10 Cplx	10	11	4	8	8	8	2
0		5.2	1.00	Escherichia coli	ERR9845561_contigs	10	O12	H4	ST10 Cplx	10	11	4	8	8	8	2							aadA1
0		4.9	1.00	Escherichia coli	ERR9845845_contigs	10	O132	H2	ST10 Cplx	10	11	4	8	8	8	2
0		5.1	1.00	Escherichia coli	ERR9845931_contigs	10	O45	H4	ST10 Cplx	10	11	4	8	8	8	2														blaCTX-M-15 (ESBL)
0		5.1	1.00	Escherichia coli	ERR9845951_contigs	10	O12	H4	ST10 Cplx	10	11	4	8	8	8	2												blaTEM-1
0		5.2	1.00	Escherichia coli	ERR9845550_contigs	101	O88	H8	ST101 Cplx	43	41	15	18	11	7	6				aph(3')-Ia			aadA2					blaTEM-1							pmrB_Y358N		glpT_E448K				mph(A)	mph(A)	mph(A)
0		5.1	1.00	Escherichia coli	ERR9845828_contigs	101	O88	H8	ST101 Cplx	43	41	15	18	11	7	6							aadA1												pmrB_Y358N		glpT_E448K
0		5.8	1.00	Escherichia coli	ERR9845386_contigs	1011	O160	H16		6	4	159	44	112	1	17												blaTEM-1									glpT_E448K
0		5.3	0.98	Escherichia coli	ERR9845398_contigs	10320		H1		1026	24	9	13	17	11	25																			pmrB_E123D		glpT_E448K
0		5.4	1.00	Escherichia coli	ERR9845518_contigs	1057	O75	H5	ST14 Cplx	14	14	10	137	17	7	10											marR_S3N	blaTEM-70							pmrB_E123D		glpT_E448K / uhpT_E350Q									marR_S3N
0		5.4	1.00	Escherichia coli	ERR9845680_contigs	1057	O75	H5	ST14 Cplx	14	14	10	137	17	7	10											marR_S3N								pmrB_E123D		glpT_E448K / uhpT_E350Q									marR_S3N
0		5.2	0.99	Escherichia coli	ERR9845469_contigs	1065	O126	H14		46	206	172	52	140	17	87																					glpT_E448K
0		5.2	0.99	Escherichia coli	ERR9845446_contigs	10909	O81	H27		937	43	19	37	30	1	25																			pmrB_E123D		glpT_E448K
0		4.9	1.00	Escherichia coli	ERR9845740_contigs	1147	O128ac	H47		6	4	4	18	135	7	6																			pmrB_Y358N		glpT_E448K
0		5.0	1.00	Escherichia coli	ERR9845276_contigs	1155		H4		13	147	19	13	149	28	30																			pmrB_E123D		glpT_E448K / uhpT_E350Q
0		4.9	0.99	Escherichia coli	ERR9845819_contigs	1159		H6		18	52	10	13	17	25	17											marR_S3N								pmrB_E123D		glpT_E448K									marR_S3N
0		5.1	1.00	Escherichia coli	ERR9845440_contigs	117	O114	H4		20	45	41	43	5	32	2																					glpT_E448K
0		5.3	1.00	Escherichia coli	ERR9845917_contigs	117	O161	H4		20	45	41	43	5	32	2																					glpT_E448K
0		5.1	1.00	Escherichia coli	ERR9845367_contigs	1193	O75	H5	ST14 Cplx	14	14	10	200	17	7	10							aph(3'')-Ib / aph(6)-Id				marR_S3N	blaTEM-1							pmrB_E123D		uhpT_E350Q									marR_S3N
0		5.0	1.00	Escherichia coli	ERR9845401_contigs	1193	O25	H5	ST14 Cplx	14	14	10	200	17	7	10							aph(3'')-Ib / aph(6)-Id				marR_S3N	blaTEM-1							pmrB_E123D		uhpT_E350Q				mph(A)	mph(A)	mph(A)			marR_S3N
0		5.1	1.00	Escherichia coli	ERR9845473_contigs	1193	O75	H5	ST14 Cplx	14	14	10	200	17	7	10											marR_S3N	blaTEM-1							pmrB_E123D		uhpT_E350Q									marR_S3N
0		6.2	1.00 / 0.97	Escherichia coli	ERR9845604_contigs	1193	O75		ST14 Cplx	14	14	10	200	17	7	10							aph(3'')-Ib / aph(6)-Id				marR_S3N	blaTEM-1							pmrB_E123D		uhpT_E350Q									marR_S3N
0		5.0	1.00	Escherichia coli	ERR9845708_contigs	1193	O75	H5	ST14 Cplx	14	14	10	200	17	7	10		aac(3)-IId					aadA5 / aph(3'')-Ib / aph(6)-Id				marR_S3N	blaTEM-1							pmrB_E123D		uhpT_E350Q				mph(A)	mph(A)	mph(A)			marR_S3N
0		5.0	1.00	Escherichia coli	ERR9845770_contigs	1193	O75	H5	ST14 Cplx	14	14	10	200	17	7	10		aac(3)-IId									marR_S3N	blaTEM-1							pmrB_E123D		uhpT_E350Q									marR_S3N
0		5.0	1.00	Escherichia coli	ERR9845874_contigs	1193	O75	H5	ST14 Cplx	14	14	10	200	17	7	10		aac(3)-IId					aadA5 / aph(3'')-Ib / aph(6)-Id				marR_S3N	blaTEM-1							pmrB_E123D		uhpT_E350Q				mph(A)	mph(A)	mph(A)			marR_S3N
0		5.2	1.00	Escherichia coli	ERR9845903_contigs	1193	O75	H5	ST14 Cplx	14	14	10	200	17	7	10		aac(3)-IId					aadA5 / aph(3'')-Ib / aph(6)-Id				marR_S3N	blaTEM-1							pmrB_E123D		uhpT_E350Q				erm(B) / mph(A)	erm(B) / mph(A)	erm(B) / mph(A)			marR_S3N
0		5.3	1.00	Escherichia coli	ERR9845286_contigs	12	O4	H5	ST12 Cplx	13	13	9	13	16	10	9																			pmrB_E123D		glpT_E448K									catA1
0		7.8	1.00	Escherichia coli	ERR9845296_contigs	12			ST12 Cplx	13	13	9	13	16	10	9							aadA5 / aph(3'')-Ib / aph(6)-Id					blaTEM-1		blaCTX-M (ESBL)					pmrB_E123D		glpT_E448K				mph(A)	mph(A)	mph(A)
0		5.2	1.00	Escherichia coli	ERR9845365_contigs	12	O4	H1	ST12 Cplx	13	13	9	13	16	10	9												blaTEM-1							pmrB_E123D		glpT_E448K
0		5.9	1.00	Escherichia coli	ERR9845388_contigs	12			ST12 Cplx	13	13	9	13	16	10	9												blaTEM-1							pmrB_E123D		glpT_E448K
0		5.3	1.00	Escherichia coli	ERR9845426_contigs	12	O4	H5	ST12 Cplx	13	13	9	13	16	10	9																			pmrB_E123D		glpT_E448K
0		5.1	1.00	Escherichia coli	ERR9845479_contigs	12	O4	H1	ST12 Cplx	13	13	9	13	16	10	9																			pmrB_E123D		glpT_E448K
0		5.0	1.00	Escherichia coli	ERR9845494_contigs	12	O4	H1	ST12 Cplx	13	13	9	13	16	10	9												blaTEM-1							pmrB_E123D		glpT_E448K
0		5.1	1.00	Escherichia coli	ERR9845496_contigs	12	O4	H1	ST12 Cplx	13	13	9	13	16	10	9												blaTEM-1							pmrB_E123D		glpT_E448K
0		5.2	1.00	Escherichia coli	ERR9845504_contigs	12		H5	ST12 Cplx	13	13	9	13	16	10	9							aadA1					blaTEM-1							pmrB_E123D		glpT_E448K
0		5.3	1.00	Escherichia coli	ERR9845526_contigs	12	O4	H1	ST12 Cplx	13	13	9	13	16	10	9		ant(2'')-Ia		ant(2'')-Ia			aadA1 / aph(3'')-Ib	ant(2'')-Ia				blaTEM-1		blaOXA-1					pmrB_E123D		glpT_E448K									catB3
0		5.2	1.00	Escherichia coli	ERR9845530_contigs	12	O4	H5	ST12 Cplx	13	13	9	13	16	10	9																			pmrB_E123D		glpT_E448K
0		5.2	1.00	Escherichia coli	ERR9845532_contigs	12	O4	H1	ST12 Cplx	13	13	9	13	16	10	9				aph(3')-Ia			aadA1					blaTEM-40							pmrB_E123D		glpT_E448K
0		5.2	0.99	Escherichia coli	ERR9845568_contigs	12	O21	H5	ST12 Cplx	13	13	9	13	16	10	9				aph(3')-Ia			aph(3'')-Ib / aph(6)-Id					blaTEM-1							pmrB_E123D		glpT_E448K									catA1
0		5.1	1.00	Escherichia coli	ERR9845620_contigs	12	O4	H1	ST12 Cplx	13	13	9	13	16	10	9												blaTEM-1							pmrB_E123D		glpT_E448K
0		5.3	1.00	Escherichia coli	ERR9845632_contigs	12	O4	H5	ST12 Cplx	13	13	9	13	16	10	9																			pmrB_E123D		glpT_E448K
0		5.2	1.00	Escherichia coli	ERR9845669_contigs	12	O4	H1	ST12 Cplx	13	13	9	13	16	10	9												blaTEM-34							pmrB_E123D		glpT_E448K				acrB_R717L
0		4.9	1.00	Escherichia coli	ERR9845706_contigs	12	O4	H5	ST12 Cplx	13	13	9	13	16	10	9																			pmrB_E123D		glpT_E448K
0		5.1	1.00	Escherichia coli	ERR9845747_contigs	12	O4	H5	ST12 Cplx	13	13	9	13	16	10	9																			pmrB_E123D		glpT_E448K
0		5.0	1.00	Escherichia coli	ERR9845759_contigs	12	O4	H5	ST12 Cplx	13	13	9	13	16	10	9							aadA1					blaTEM-1							pmrB_E123D		glpT_E448K
0		5.2	1.00	Escherichia coli	ERR9845774_contigs	12	O4	H5	ST12 Cplx	13	13	9	13	16	10	9												blaTEM-1							pmrB_E123D		glpT_E448K
0		5.2	1.00	Escherichia coli	ERR9845818_contigs	12	O4	H1	ST12 Cplx	13	13	9	13	16	10	9							aph(3'')-Ib					blaTEM-1							pmrB_E123D		glpT_E448K
0		5.6	1.00	Escherichia coli	ERR9845822_contigs	12	O4	H5	ST12 Cplx	13	13	9	13	16	10	9														blaDHA-1 (AmpC)					pmrB_E123D		glpT_E448K				mph(A)	mph(A)	mph(A)
0		5.3	1.00	Escherichia coli	ERR9845867_contigs	12	O4	H1	ST12 Cplx	13	13	9	13	16	10	9												blaTEM-1							pmrB_E123D		glpT_E448K									catA1
0		5.1	1.00	Escherichia coli	ERR9845908_contigs	12	O4	H1	ST12 Cplx	13	13	9	13	16	10	9				aph(3')-Ia			aadA1 / aph(3'')-Ib / aph(6)-Id					blaTEM-1							pmrB_E123D		glpT_E448K
0		5.4	1.00	Escherichia coli	ERR9845918_contigs	12	O4	H1	ST12 Cplx	13	13	9	13	16	10	9												blaTEM-1							pmrB_E123D		glpT_E448K									catA1
0		5.1	1.00	Escherichia coli	ERR9845924_contigs	12	O4	H5	ST12 Cplx	13	13	9	13	16	10	9							aph(3'')-Ib / aph(6)-Id					blaTEM-1							pmrB_E123D		glpT_E448K
0		5.4	1.00	Escherichia coli	ERR9845940_contigs	12	O4	H1	ST12 Cplx	13	13	9	13	16	10	9							aph(3'')-Ib / aph(6)-Id					blaTEM-1							pmrB_E123D		glpT_E448K									catA1
0		5.1	1.00	Escherichia coli	ERR9845943_contigs	12	O4	H1	ST12 Cplx	13	13	9	13	16	10	9												blaTEM-1							pmrB_E123D		glpT_E448K
0		5.3	1.00	Escherichia coli	ERR9845944_contigs	12	O4	H1	ST12 Cplx	13	13	9	13	16	10	9							aadA1					blaTEM-1							pmrB_E123D		glpT_E448K									catA1
0		5.3	1.00	Escherichia coli	ERR9845946_contigs	12	O4	H1	ST12 Cplx	13	13	9	13	16	10	9				aph(3')-Ia			aadA1 / aph(3'')-Ib / aph(6)-Id					blaTEM-1							pmrB_E123D		glpT_E448K
0		5.1	1.00	Escherichia coli	ERR9845952_contigs	12	O4	H1	ST12 Cplx	13	13	9	13	16	10	9																			pmrB_E123D		glpT_E448K
0		5.4	1.00	Escherichia coli	ERR9845959_contigs	12	O4	H1	ST12 Cplx	13	13	9	13	16	10	9							aadA1					blaTEM-1							pmrB_E123D		glpT_E448K
0		5.2	1.00	Escherichia coli	ERR9845969_contigs	12	O4	H5	ST12 Cplx	13	13	9	13	16	10	9																			pmrB_E123D		glpT_E448K
0		5.2	1.00	Escherichia coli	ERR9845986_contigs	12	O4	H5	ST12 Cplx	13	13	9	13	16	10	9																			pmrB_E123D		glpT_E448K
0		4.7	0.99	Escherichia coli	ERR9845573_contigs	1236	O68	H5		170	195	13	100	30	25	30																			pmrB_E123D		glpT_E448K / uhpT_E350Q
0		5.0	0.99	Escherichia coli	ERR9845570_contigs	126		H5		13	43	19	37	17	25	25																			pmrB_E123D		glpT_E448K
0		5.1	0.99	Escherichia coli	ERR9845644_contigs	1266	O140	H34		168	184	53	140	24	85	42							aadA1												pmrB_Y358N		glpT_E448K
0		5.3	0.99	Escherichia coli	ERR9845911_contigs	1266	O138	H34		168	184	53	140	24	85	42												blaTEM-1							pmrB_Y358N		glpT_E448K
0		5.2	1.00	Escherichia coli	ERR9845285_contigs	127	O6	H31		13	14	19	36	23	11	10							aadA1				marR_S3N	blaTEM-40									glpT_E448K									marR_S3N
0		5.0	1.00	Escherichia coli	ERR9845437_contigs	127	O6	H31		13	14	19	36	23	11	10											marR_S3N										glpT_E448K									marR_S3N
0		5.2	1.00	Escherichia coli	ERR9845438_contigs	127	O6	H31		13	14	19	36	23	11	10											marR_S3N	blaTEM-1									glpT_E448K									catA1 / marR_S3N
0		5.2	1.00	Escherichia coli	ERR9845448_contigs	127	O6	H31		13	14	19	36	23	11	10							aph(3'')-Ib				marR_S3N	blaTEM-1									glpT_E448K									marR_S3N
0		5.2	1.00	Escherichia coli	ERR9845514_contigs	127	O6	H31		13	14	19	36	23	11	10											marR_S3N										glpT_E448K									marR_S3N
0		5.1	1.00	Escherichia coli	ERR9845528_contigs	127	O6	H31		13	14	19	36	23	11	10											marR_S3N										glpT_E448K									marR_S3N
0		5.0	1.00	Escherichia coli	ERR9845577_contigs	127	O6	H31		13	14	19	36	23	11	10							aph(3'')-Ib / aph(6)-Id				marR_S3N	blaTEM-1									glpT_E448K									marR_S3N
0		5.2	1.00	Escherichia coli	ERR9845621_contigs	127	O6	H31		13	14	19	36	23	11	10											marR_S3N	blaTEM-1									glpT_E448K									marR_S3N
0		5.1	1.00	Escherichia coli	ERR9845660_contigs	127	O6	H31		13	14	19	36	23	11	10											marR_S3N										glpT_E448K									marR_S3N
0		5.2	1.00	Escherichia coli	ERR9845690_contigs	127	O6	H31		13	14	19	36	23	11	10											marR_S3N										glpT_E448K									marR_S3N
0		5.0	1.00	Escherichia coli	ERR9845695_contigs	127	O6	H31		13	14	19	36	23	11	10											marR_S3N										glpT_E448K									marR_S3N
0		5.1	1.00	Escherichia coli	ERR9845743_contigs	127	O6	H31		13	14	19	36	23	11	10							aph(3'')-Ib / aph(6)-Id				marR_S3N	blaTEM-1									glpT_E448K									marR_S3N
0		5.3	1.00	Escherichia coli	ERR9845793_contigs	127	O6	H31		13	14	19	36	23	11	10											marR_S3N	blaTEM-1									glpT_E448K									catA1 / marR_S3N
0		5.2	1.00	Escherichia coli	ERR9845824_contigs	127	O6	H31		13	14	19	36	23	11	10							aph(3'')-Ib				marR_S3N	blaTEM-1									glpT_E448K									marR_S3N
0		5.2	1.00	Escherichia coli	ERR9845826_contigs	127	O6	H31		13	14	19	36	23	11	10											marR_S3N										glpT_E448K									marR_S3N
0		5.1	1.00	Escherichia coli	ERR9845850_contigs	127	O6	H31		13	14	19	36	23	11	10											marR_S3N										glpT_E448K									marR_S3N
0		5.2	1.00	Escherichia coli	ERR9845876_contigs	127	O6	H31		13	14	19	36	23	11	10											marR_S3N	blaSHV-1									glpT_E448K									marR_S3N
0		5.2	1.00	Escherichia coli	ERR9845878_contigs	127	O6	H31		13	14	19	36	23	11	10											marR_S3N	blaTEM-1									glpT_E448K									marR_S3N
0		5.2	1.00	Escherichia coli	ERR9845901_contigs	127	O6	H31		13	14	19	36	23	11	10							aph(3'')-Ib / aph(6)-Id				marR_S3N	blaTEM-1									glpT_E448K									catA1 / marR_S3N
0		5.0	1.00	Escherichia coli	ERR9845954_contigs	127	O6	H31		13	14	19	36	23	11	10											marR_S3N										glpT_E448K									marR_S3N
0		5.2	1.00	Escherichia coli	ERR9845957_contigs	127	O6	H31		13	14	19	36	23	11	10											marR_S3N	blaTEM-1									glpT_E448K									marR_S3N
0		5.3	1.00	Escherichia coli	ERR9845833_contigs	1276	O8	H51		17	231	167	198	7	157	2							aph(3'')-Ib / aph(6)-Id					blaTEM-1									glpT_E448K
0		5.2	1.00	Escherichia coli	ERR9845997_contigs	1276	O8	H51		17	231	167	198	7	157	2							aadA5 / aph(3'')-Ib / aph(6)-Id					blaTEM-1									glpT_E448K									catA1
0		5.1	1.00	Escherichia coli	ERR9845763_contigs	1278	O6	H1	ST73 Cplx	36	238	9	13	17	11	25												blaTEM-1							pmrB_E123D		glpT_E448K
0		4.7	1.00	Escherichia coli	ERR9845799_contigs	129	O170	H7		6	23	3	26	9	7	7																			pmrB_Y358N		glpT_E448K
0		5.2	1.00	Escherichia coli	ERR9845258_contigs	131	O25	H4	ST131 Cplx	53	40	47	13	36	28	29							aadA5					blaTEM-1							pmrB_E123D		glpT_E448K / ptsI_V25I / uhpT_E350Q				mph(A)	mph(A)	mph(A)
0		5.2	1.00	Escherichia coli	ERR9845268_contigs	131	O25	H4	ST131 Cplx	53	40	47	13	36	28	29												blaTEM-1							pmrB_E123D		glpT_E448K / ptsI_V25I / uhpT_E350Q
0		7.2	1.00	Escherichia coli	ERR9845269_contigs	131			ST131 Cplx	53	40	47	13	36	28	29							aadA5 / aph(3'')-Ib / aph(6)-Id					blaTEM-1							pmrB_E123D		glpT_E448K / ptsI_V25I / uhpT_E350Q				mph(A)	mph(A)	mph(A)			catA1 / floR	floR
0		5.3	1.00	Escherichia coli	ERR9845274_contigs	131	O25	H4	ST131 Cplx	53	40	47	13	36	28	29	aac(6')-Ib-cr5			aac(6')-Ib-cr5			aadA5	aac(6')-Ib-cr5						blaCTX-M-15 (ESBL) / blaOXA-1					pmrB_E123D		glpT_E448K / ptsI_V25I / uhpT_E350Q				mph(A)	mph(A)	mph(A)
0		5.1	1.00	Escherichia coli	ERR9845279_contigs	131	O16	H5	ST131 Cplx	53	40	47	13	36	28	29							aph(3'')-Ib / aph(6)-Id					blaTEM-1							pmrB_E123D		glpT_E448K / ptsI_V25I / uhpT_E350Q				mph(A)	mph(A)	mph(A)			catA1
0		5.0	1.00	Escherichia coli	ERR9845293_contigs	131	O16	H5	ST131 Cplx	53	40	47	13	36	28	29		aac(3)-IId										blaTEM-1							pmrB_E123D		glpT_E448K / ptsI_V25I / uhpT_E350Q
0		5.2	1.00	Escherichia coli	ERR9845308_contigs	131	O16	H5	ST131 Cplx	53	40	47	13	36	28	29																			pmrB_E123D		glpT_E448K / ptsI_V25I / uhpT_E350Q
0		5.0	1.00	Escherichia coli	ERR9845354_contigs	131	O16	H5	ST131 Cplx	53	40	47	13	36	28	29		aac(3)-IId										blaTEM-1							pmrB_E123D		glpT_E448K / ptsI_V25I / uhpT_E350Q
0		5.1	1.00	Escherichia coli	ERR9845357_contigs	131	O25	H4	ST131 Cplx	53	40	47	13	36	28	29							aadA5							blaCTX-M-15 (ESBL)					pmrB_E123D		glpT_E448K / ptsI_V25I / uhpT_E350Q				mph(A)	mph(A)	mph(A)
0		5.4	1.00	Escherichia coli	ERR9845361_contigs	131	O25	H4	ST131 Cplx	53	40	47	13	36	28	29	aac(6')-Ib-cr5	aac(3)-IIe		aac(6')-Ib-cr5			aadA5	aac(6')-Ib-cr5						blaCTX-M-15 (ESBL) / blaOXA-1					pmrB_E123D		glpT_E448K / ptsI_V25I / uhpT_E350Q				mph(A)	mph(A)	mph(A)
0		6.5	1.00	Escherichia coli	ERR9845366_contigs	131			ST131 Cplx	53	40	47	13	36	28	29							aph(3'')-Ib / aph(6)-Id					blaTEM-1							pmrB_E123D		glpT_E448K / ptsI_V25I / uhpT_E350Q				mph(A)	mph(A)	mph(A)
0		5.2	1.00	Escherichia coli	ERR9845377_contigs	131	O25	H4	ST131 Cplx	53	40	47	13	36	28	29	aac(6')-Ib-cr5	aac(3)-IId		aac(6')-Ib-cr5			aadA5	aac(6')-Ib-cr5				blaTEM-1		blaCTX-M-15 (ESBL) / blaOXA-1					pmrB_E123D		glpT_E448K / ptsI_V25I / uhpT_E350Q				mph(A)	mph(A)	mph(A)
0		5.1	1.00	Escherichia coli	ERR9845393_contigs	131	O25	H4	ST131 Cplx	53	40	47	13	36	28	29		aac(3)-IId					aadA5 / aph(3'')-Ib / aph(6)-Id					blaTEM-1		blaCTX-M-3 (ESBL)					pmrB_E123D		glpT_E448K / ptsI_V25I / uhpT_E350Q				mph(A)	mph(A)	mph(A)
0		5.3	1.00	Escherichia coli	ERR9845395_contigs	131	O25	H4	ST131 Cplx	53	40	47	13	36	28	29	aac(6')-Ib-cr5			aac(6')-Ib-cr5			aadA5	aac(6')-Ib-cr5						blaCTX-M-15 (ESBL) / blaOXA-1					pmrB_E123D		glpT_E448K / ptsI_V25I / uhpT_E350Q				mph(A)	mph(A)	mph(A)
0		5.3	1.00	Escherichia coli	ERR9845422_contigs	131	O25	H4	ST131 Cplx	53	40	47	13	36	28	29	aac(6')-Ib-cr5			aac(6')-Ib-cr5			aadA5	aac(6')-Ib-cr5						blaOXA-1					pmrB_E123D		glpT_E448K / ptsI_V25I / uhpT_E350Q				mph(A)	mph(A)	mph(A)
0		5.1	1.00	Escherichia coli	ERR9845428_contigs	131	O25		ST131 Cplx	53	40	47	13	36	28	29	aac(6')-Ib-cr5			aac(6')-Ib-cr5			aadA5	aac(6')-Ib-cr5						blaCTX-M-15 (ESBL) / blaOXA-1					pmrB_E123D		glpT_E448K / ptsI_V25I / uhpT_E350Q				mph(A)	mph(A)	mph(A)
0		5.1	1.00	Escherichia coli	ERR9845435_contigs	131	O25	H4	ST131 Cplx	53	40	47	13	36	28	29												blaTEM-1							pmrB_E123D		glpT_E448K / ptsI_V25I / uhpT_E350Q
0		5.3	1.00	Escherichia coli	ERR9845457_contigs	131	O25	H4	ST131 Cplx	53	40	47	13	36	28	29	aac(6')-Ib-cr5			aac(6')-Ib-cr5			aadA5	aac(6')-Ib-cr5						blaCTX-M-15 (ESBL) / blaOXA-1					pmrB_E123D		glpT_E448K / ptsI_V25I / uhpT_E350Q
0		5.1	1.00	Escherichia coli	ERR9845470_contigs	131	O25	H4	ST131 Cplx	53	40	47	13	36	28	29							aadA5 / aph(3'')-Ib / aph(6)-Id												pmrB_E123D		glpT_E448K / ptsI_V25I / uhpT_E350Q				mph(A)	mph(A)	mph(A)
0		5.1	1.00	Escherichia coli	ERR9845471_contigs	131	O25	H4	ST131 Cplx	53	40	47	13	36	28	29	aac(6')-Ib-cr5			aac(6')-Ib-cr5			aadA5	aac(6')-Ib-cr5						blaCTX-M-15 (ESBL) / blaOXA-1					pmrB_E123D		glpT_E448K / ptsI_V25I / uhpT_E350Q
0		5.4	1.00	Escherichia coli	ERR9845472_contigs	131	O25	H4	ST131 Cplx	53	40	47	13	36	28	29	aac(6')-Ib-cr5	aac(3)-IIe		aac(6')-Ib-cr5			aadA5	aac(6')-Ib-cr5						blaCTX-M-15 (ESBL) / blaOXA-1					pmrB_E123D		glpT_E448K / ptsI_V25I / uhpT_E350Q				mph(A)	mph(A)	mph(A)
0		5.1	1.00	Escherichia coli	ERR9845474_contigs	131	O25	H4	ST131 Cplx	53	40	47	13	36	28	29																			pmrB_E123D		glpT_E448K / ptsI_V25I / uhpT_E350Q
0		5.2	1.00	Escherichia coli	ERR9845478_contigs	131	O25	H4	ST131 Cplx	53	40	47	13	36	28	29																			pmrB_E123D		glpT_E448K / ptsI_V25I / uhpT_E350Q
0		5.2	1.00	Escherichia coli	ERR9845488_contigs	131	O25	H4	ST131 Cplx	53	40	47	13	36	28	29							aadA5												pmrB_E123D		glpT_E448K / ptsI_V25I / uhpT_E350Q				mph(A)	mph(A)	mph(A)
0		5.2	1.00	Escherichia coli	ERR9845493_contigs	131	O16	H5	ST131 Cplx	53	40	47	13	36	28	29				aph(3')-Ia			aph(3'')-Ib / aph(6)-Id												pmrB_E123D		glpT_E448K / ptsI_V25I / uhpT_E350Q
0		5.2	1.00	Escherichia coli	ERR9845501_contigs	131	O25	H4	ST131 Cplx	53	40	47	13	36	28	29	aac(6')-Ib-cr5			aac(6')-Ib-cr5				aac(6')-Ib-cr5						blaOXA-1					pmrB_E123D / pmrB_V161G		glpT_E448K / ptsI_V25I / uhpT_E350Q
0		5.0	1.00	Escherichia coli	ERR9845502_contigs	131	O16	H5	ST131 Cplx	53	40	47	13	36	28	29		aac(3)-IId										blaTEM-1							pmrB_E123D		glpT_E448K / ptsI_V25I / uhpT_E350Q
0		5.0	1.00	Escherichia coli	ERR9845506_contigs	131	O25	H4	ST131 Cplx	53	40	47	13	36	28	29																			pmrB_E123D		glpT_E448K / ptsI_V25I / uhpT_E350Q
0		5.2	1.00	Escherichia coli	ERR9845508_contigs	131	O25	H4	ST131 Cplx	53	40	47	13	36	28	29																			pmrB_E123D		glpT_E448K / ptsI_V25I / uhpT_E350Q
0		5.2	1.00	Escherichia coli	ERR9845512_contigs	131	O25	H4	ST131 Cplx	53	40	47	13	36	28	29							aadA5					blaTEM-1							pmrB_E123D		glpT_E448K / ptsI_V25I / uhpT_E350Q				mph(A)	mph(A)	mph(A)
0		5.4	1.00	Escherichia coli	ERR9845513_contigs	131	O25	H4	ST131 Cplx	53	40	47	13	36	28	29		aac(3)-IId					aadA2					blaTEM-1							pmrB_E123D		glpT_E448K / ptsI_V25I / uhpT_E350Q				mph(A)	mph(A)	mph(A)
0		5.1	1.00	Escherichia coli	ERR9845519_contigs	131	O16	H5	ST131 Cplx	53	40	47	13	36	28	29		aac(3)-IId										blaTEM-1							pmrB_E123D		glpT_E448K / ptsI_V25I / uhpT_E350Q
0		5.3	1.00	Escherichia coli	ERR9845522_contigs	131	O25	H4	ST131 Cplx	53	40	47	13	36	28	29	aac(6')-Ib-cr5	aac(3)-IIe		aac(6')-Ib-cr5			aadA5	aac(6')-Ib-cr5						blaCTX-M-15 (ESBL) / blaOXA-1					pmrB_E123D		glpT_E448K / ptsI_V25I / uhpT_E350Q				mph(A)	mph(A)	mph(A)
0		5.3	1.00	Escherichia coli	ERR9845523_contigs	131	O25	H4	ST131 Cplx	53	40	47	13	36	28	29												blaTEM-1		blaCTX-M-15 (ESBL)					pmrB_E123D		glpT_E448K / ptsI_V25I / uhpT_E350Q				mph(A)	mph(A)	mph(A)
0		4.9	1.00	Escherichia coli	ERR9845524_contigs	131	O16	H5	ST131 Cplx	53	40	47	13	36	28	29												blaTEM-1							pmrB_E123D		glpT_E448K / ptsI_V25I / uhpT_E350Q
0		5.3	1.00	Escherichia coli	ERR9845539_contigs	131	O25	H4	ST131 Cplx	53	40	47	13	36	28	29												blaTEM-1							pmrB_E123D		glpT_E448K / ptsI_V25I / uhpT_E350Q
0		4.9	1.00	Escherichia coli	ERR9845540_contigs	131	O16	H5	ST131 Cplx	53	40	47	13	36	28	29		aac(3)-IId					aadA5 / aph(3'')-Ib / aph(6)-Id					blaTEM-1							pmrB_E123D		glpT_E448K / ptsI_V25I / uhpT_E350Q				mph(A)	mph(A)	mph(A)
0		5.1	1.00	Escherichia coli	ERR9845542_contigs	131	O25	H4	ST131 Cplx	53	40	47	13	36	28	29																			pmrB_E123D		glpT_E448K / ptsI_V25I / uhpT_E350Q
0		5.1	1.00	Escherichia coli	ERR9845544_contigs	131	O25	H4	ST131 Cplx	53	40	47	13	36	28	29							aadA5 / aph(3'')-Ib / aph(6)-Id							blaCTX-M-27 (ESBL)					pmrB_E123D		glpT_E448K / ptsI_V25I / uhpT_E350Q				mph(A)	mph(A)	mph(A)
0		5.1	1.00	Escherichia coli	ERR9845546_contigs	131	O25		ST131 Cplx	53	40	47	13	36	28	29							aadA2												pmrB_E123D		glpT_E448K / ptsI_V25I / uhpT_E350Q				mph(A)	mph(A)	mph(A)
0		5.2	1.00	Escherichia coli	ERR9845552_contigs	131	O25	H4	ST131 Cplx	53	40	47	13	36	28	29												blaTEM-1							pmrB_E123D		glpT_E448K / ptsI_V25I / uhpT_E350Q
0		5.2	1.00	Escherichia coli	ERR9845562_contigs	131	O25	H4	ST131 Cplx	53	40	47	13	36	28	29	aac(6')-Ib-cr5			aac(6')-Ib-cr5			aph(3'')-Ib / aph(6)-Id	aac(6')-Ib-cr5				blaTEM-1		blaCTX-M-15 (ESBL) / blaOXA-1					pmrB_E123D		glpT_E448K / ptsI_V25I / uhpT_E350Q
0		5.4	1.00	Escherichia coli	ERR9845563_contigs	131	O25	H4	ST131 Cplx	53	40	47	13	36	28	29	aac(6')-Ib-cr5	aac(3)-IIe		aac(6')-Ib-cr5			aadA5	aac(6')-Ib-cr5						blaCTX-M-15 (ESBL) / blaOXA-1					pmrB_E123D		glpT_E448K / ptsI_V25I / uhpT_E350Q				mph(A)	mph(A)	mph(A)
0		5.3	1.00	Escherichia coli	ERR9845566_contigs	131	O16	H5	ST131 Cplx	53	40	47	13	36	28	29		aac(3)-IId					aadA5 / aph(3'')-Ib / aph(6)-Id					blaTEM-1							pmrB_E123D		glpT_E448K / ptsI_V25I / uhpT_E350Q				mph(A)	mph(A)	mph(A)
0		5.1	1.00	Escherichia coli	ERR9845583_contigs	131	O25	H4	ST131 Cplx	53	40	47	13	36	28	29							aadA5					blaTEM-40							pmrB_E123D		glpT_E448K / ptsI_V25I / uhpT_E350Q
0		5.9	1.00	Escherichia coli	ERR9845590_contigs	131	O25	H4	ST131 Cplx	53	40	47	13	36	28	29	aac(6')-Ib-cr5			aac(6')-Ib-cr5				aac(6')-Ib-cr5						blaOXA-1					pmrB_E123D		glpT_E448K / ptsI_V25I / uhpT_E350Q
0		5.4	1.00	Escherichia coli	ERR9845599_contigs	131	O25	H4	ST131 Cplx	53	40	47	13	36	28	29	aac(6')-Ib-cr5	aac(3)-IIe		aac(6')-Ib-cr5			aadA2	aac(6')-Ib-cr5				blaTEM-30		blaOXA-1					pmrB_E123D		glpT_E448K / ptsI_V25I / uhpT_E350Q				mph(A)	mph(A)	mph(A)
0		5.3	1.00	Escherichia coli	ERR9845605_contigs	131	O25	H4	ST131 Cplx	53	40	47	13	36	28	29	aac(6')-Ib-cr5			aac(6')-Ib-cr5			aadA5	aac(6')-Ib-cr5						blaCTX-M-15 (ESBL) / blaOXA-1					pmrB_E123D		glpT_E448K / ptsI_V25I / uhpT_E350Q				mph(A)	mph(A)	mph(A)
0		6.1	1.00	Escherichia coli	ERR9845608_contigs	131	O25	H4	ST131 Cplx	53	40	47	13	36	28	29							aadA5 / aph(3'')-Ib / aph(6)-Id					blaTEM-1							pmrB_E123D		glpT_E448K / ptsI_V25I / uhpT_E350Q				mph(A)	mph(A)	mph(A)
0		5.1	1.00	Escherichia coli	ERR9845640_contigs	131	O25	H4	ST131 Cplx	53	40	47	13	36	28	29	aac(6')-Ib-cr5			aac(6')-Ib-cr5			aadA5	aac(6')-Ib-cr5						blaCTX-M-15 (ESBL) / blaOXA-1					pmrB_E123D		glpT_E448K / ptsI_V25I / uhpT_E350Q				mph(A)	mph(A)	mph(A)
0		5.1	1.00	Escherichia coli	ERR9845668_contigs	131	O25	H4	ST131 Cplx	53	40	47	13	36	28	29							aadA5 / aph(3'')-Ib / aph(6)-Id					blaTEM-1							pmrB_E123D		glpT_E448K / ptsI_V25I / uhpT_E350Q				mph(A)	mph(A)	mph(A)
0		5.2	1.00	Escherichia coli	ERR9845673_contigs	131	O25	H4	ST131 Cplx	53	40	47	13	36	28	29																			pmrB_E123D		glpT_E448K / ptsI_V25I / uhpT_E350Q
0		5.2	1.00	Escherichia coli	ERR9845679_contigs	131	O25	H4	ST131 Cplx	53	40	47	13	36	28	29	aac(6')-Ib-cr5	aac(3)-IIe		aac(6')-Ib-cr5			aadA5 / aph(3'')-Ib / aph(6)-Id	aac(6')-Ib-cr5						blaCTX-M-15 (ESBL) / blaOXA-1					pmrB_E123D		glpT_E448K / ptsI_V25I / uhpT_E350Q				mph(A)	mph(A)	mph(A)
0		5.3	1.00	Escherichia coli	ERR9845683_contigs	131	O25	H4	ST131 Cplx	53	40	47	13	36	28	29							aadA5					blaTEM-1		blaCTX-M-15 (ESBL)					pmrB_E123D		glpT_E448K / ptsI_V25I / uhpT_E350Q
0		5.2	1.00	Escherichia coli	ERR9845686_contigs	131	O25	H4	ST131 Cplx	53	40	47	13	36	28	29												blaTEM-1							pmrB_E123D		glpT_E448K / ptsI_V25I / uhpT_E350Q
0		5.2	1.00	Escherichia coli	ERR9845698_contigs	131	O25	H4	ST131 Cplx	53	40	47	13	36	28	29							aadA5					blaTEM-1							pmrB_E123D		glpT_E448K / ptsI_V25I / uhpT_E350Q				mph(A)	mph(A)	mph(A)
0		5.3	1.00	Escherichia coli	ERR9845700_contigs	131	O15	H4	ST131 Cplx	53	40	47	13	36	28	29												blaTEM-1							pmrB_E123D		glpT_E448K / ptsI_V25I / uhpT_E350Q
0		5.2	1.00	Escherichia coli	ERR9845701_contigs	131	O25	H4	ST131 Cplx	53	40	47	13	36	28	29	aac(6')-Ib-cr5			aac(6')-Ib-cr5			aadA5 / aph(3'')-Ib / aph(6)-Id	aac(6')-Ib-cr5						blaCTX-M-15 (ESBL) / blaOXA-1					pmrB_E123D		glpT_E448K / ptsI_V25I / uhpT_E350Q				mph(A)	mph(A)	mph(A)
0		6.3	1.00	Escherichia coli	ERR9845702_contigs	131	O25		ST131 Cplx	53	40	47	13	36	28	29																			pmrB_E123D		glpT_E448K / ptsI_V25I / uhpT_E350Q
0		5.3	1.00	Escherichia coli	ERR9845721_contigs	131	O25	H4	ST131 Cplx	53	40	47	13	36	28	29	aac(6')-Ib-cr5	aac(3)-IIe		aac(6')-Ib-cr5				aac(6')-Ib-cr5				blaTEM-1		blaCTX-M-127 (ESBL) / blaOXA-1					pmrB_E123D		glpT_E448K / ptsI_V25I / uhpT_E350Q
0		5.2	1.00	Escherichia coli	ERR9845723_contigs	131	O25	H4	ST131 Cplx	53	40	47	13	36	28	29		aac(3)-IId					aadA5 / aph(3'')-Ib / aph(6)-Id					blaTEM-1							pmrB_E123D		glpT_E448K / ptsI_V25I / uhpT_E350Q				mph(A)	mph(A)	mph(A)
0		5.2	1.00	Escherichia coli	ERR9845726_contigs	131	O25	H4	ST131 Cplx	53	40	47	13	36	28	29							aph(3'')-Ib / aph(6)-Id					blaTEM-1							pmrB_E123D		glpT_E448K / ptsI_V25I / uhpT_E350Q
0		5.2	1.00	Escherichia coli	ERR9845727_contigs	131	O25	H4	ST131 Cplx	53	40	47	13	36	28	29							aadA5 / aph(3'')-Ib / aph(6)-Id					blaTEM-1							pmrB_E123D		glpT_E448K / ptsI_V25I / uhpT_E350Q				mph(A)	mph(A)	mph(A)
0		5.3	1.00	Escherichia coli	ERR9845728_contigs	131	O25	H4	ST131 Cplx	53	40	47	13	36	28	29	aac(6')-Ib-cr5			aac(6')-Ib-cr5			aadA5	aac(6')-Ib-cr5						blaCTX-M-15 (ESBL) / blaOXA-1					pmrB_E123D		glpT_E448K / ptsI_V25I / uhpT_E350Q				mph(A)	mph(A)	mph(A)
0		5.0	1.00	Escherichia coli	ERR9845730_contigs	131	O25	H4	ST131 Cplx	53	40	47	13	36	28	29																			pmrB_E123D		glpT_E448K / ptsI_V25I / uhpT_E350Q
0		5.1	1.00	Escherichia coli	ERR9845737_contigs	131	O25	H4	ST131 Cplx	53	40	47	13	36	28	29												blaTEM-1							pmrB_E123D		glpT_E448K / ptsI_V25I / uhpT_E350Q
0		5.4	1.00	Escherichia coli	ERR9845766_contigs	131	O25	H4	ST131 Cplx	53	40	47	13	36	28	29	aac(6')-Ib-cr5	aac(3)-IIe		aac(6')-Ib-cr5			aadA5	aac(6')-Ib-cr5						blaCTX-M-15 (ESBL) / blaOXA-1					pmrB_E123D		glpT_E448K / ptsI_V25I / uhpT_E350Q				mph(A)	mph(A)	mph(A)
0		5.7	1.00	Escherichia coli	ERR9845768_contigs	131	O16	H5	ST131 Cplx	53	40	47	13	36	28	29																			pmrB_E123D		glpT_E448K / ptsI_V25I / uhpT_E350Q									catA1
0		5.1	1.00	Escherichia coli	ERR9845775_contigs	131	O16	H5	ST131 Cplx	53	40	47	13	36	28	29												blaTEM-1							pmrB_E123D		glpT_E448K / ptsI_V25I / uhpT_E350Q
0		5.3	1.00	Escherichia coli	ERR9845777_contigs	131	O25	H4	ST131 Cplx	53	40	47	13	36	28	29							aadA5					blaTEM-30							pmrB_E123D		glpT_E448K / ptsI_V25I / uhpT_E350Q				mph(A)	mph(A)	mph(A)
0		5.1	1.00	Escherichia coli	ERR9845782_contigs	131	O25	H4	ST131 Cplx	53	40	47	13	36	28	29												blaTEM-1							pmrB_E123D		glpT_E448K / ptsI_V25I / uhpT_E350Q
0		5.1	1.00	Escherichia coli	ERR9845784_contigs	131	O25	H4	ST131 Cplx	53	40	47	13	36	28	29												blaTEM-1							pmrB_E123D		glpT_E448K / ptsI_V25I / uhpT_E350Q
0		5.0	1.00	Escherichia coli	ERR9845789_contigs	131	O25	H4	ST131 Cplx	53	40	47	13	36	28	29							aadA5 / aph(3'')-Ib / aph(6)-Id							blaCTX-M-27 (ESBL)					pmrB_E123D		glpT_E448K / ptsI_V25I / uhpT_E350Q				mph(A)	mph(A)	mph(A)
0		5.1	1.00	Escherichia coli	ERR9845795_contigs	131	O16	H5	ST131 Cplx	53	40	47	13	36	28	29		aac(3)-IId					aadA5 / aph(3'')-Ib / aph(6)-Id					blaTEM-1		blaCTX-M-14 (ESBL)					pmrB_E123D		glpT_E448K / ptsI_V25I / uhpT_E350Q				mph(A)	mph(A)	mph(A)
0		5.0	1.00	Escherichia coli	ERR9845806_contigs	131	O25	H4	ST131 Cplx	53	40	47	13	36	28	29												blaTEM-1							pmrB_E123D		glpT_E448K / ptsI_V25I / uhpT_E350Q
0		5.4	1.00	Escherichia coli	ERR9845807_contigs	131	O25	H4	ST131 Cplx	53	40	47	13	36	28	29	aac(6')-Ib-cr5	aac(3)-IIe		aac(6')-Ib-cr5				aac(6')-Ib-cr5						blaCTX-M-15 (ESBL) / blaOXA-1					pmrB_E123D		glpT_E448K / ptsI_V25I / uhpT_E350Q
0		5.1	1.00	Escherichia coli	ERR9845808_contigs	131	O25	H4	ST131 Cplx	53	40	47	13	36	28	29		aac(3)-IId										blaTEM-1							pmrB_E123D		glpT_E448K / ptsI_V25I / uhpT_E350Q
0		5.6	1.00	Escherichia coli	ERR9845810_contigs	131	O25	H4	ST131 Cplx	53	40	47	13	36	28	29	aac(6')-Ib-cr5	aac(3)-IIe / ant(2'')-Ia		aac(6')-Ib-cr5 / ant(2'')-Ia				aac(6')-Ib-cr5 / ant(2'')-Ia						blaCTX-M-15 (ESBL) / blaCTX-M-9 (ESBL) / blaOXA-1					pmrB_E123D		glpT_E448K / ptsI_V25I / uhpT_E350Q				mph(A)	mph(A)	mph(A)
0		5.2	1.00	Escherichia coli	ERR9845812_contigs	131	O25	H4	ST131 Cplx	53	40	47	13	36	28	29							aadA5					blaTEM-1							pmrB_E123D / pmrB_V161G		glpT_E448K / ptsI_V25I / uhpT_E350Q				mph(A)	mph(A)	mph(A)
0		5.4	1.00	Escherichia coli	ERR9845823_contigs	131	O25	H4	ST131 Cplx	53	40	47	13	36	28	29												blaTEM-1		blaCTX-M-15 (ESBL)					pmrB_E123D		glpT_E448K / ptsI_V25I / uhpT_E350Q
0		5.4	1.00	Escherichia coli	ERR9845840_contigs	131	O25	H4	ST131 Cplx	53	40	47	13	36	28	29	aac(6')-Ib-cr5			aac(6')-Ib-cr5			aadA5	aac(6')-Ib-cr5				blaTEM-1		blaCTX-M-15 (ESBL) / blaOXA-1					pmrB_E123D		glpT_E448K / ptsI_V25I / uhpT_E350Q				mph(A)	mph(A)	mph(A)
0		5.1	1.00	Escherichia coli	ERR9845846_contigs	131	O25	H4	ST131 Cplx	53	40	47	13	36	28	29																			pmrB_E123D		glpT_E448K / ptsI_V25I / uhpT_E350Q
0		5.1	1.00	Escherichia coli	ERR9845857_contigs	131	O16	H5	ST131 Cplx	53	40	47	13	36	28	29		aac(3)-IId					aadA5 / aph(3'')-Ib / aph(6)-Id					blaTEM-1		blaCTX-M-14 (ESBL)					pmrB_E123D		glpT_E448K / ptsI_V25I / uhpT_E350Q				mph(A)	mph(A)	mph(A)
0		5.2	1.00	Escherichia coli	ERR9845861_contigs	131	O16	H5	ST131 Cplx	53	40	47	13	36	28	29																			pmrB_E123D		glpT_E448K / ptsI_V25I / uhpT_E350Q
0		5.1	1.00	Escherichia coli	ERR9845863_contigs	131	O25	H4	ST131 Cplx	53	40	47	13	36	28	29							aadA5							blaCTX-M-15 (ESBL)					pmrB_E123D		glpT_E448K / ptsI_V25I / uhpT_E350Q				mph(A)	mph(A)	mph(A)
0		5.4	1.00	Escherichia coli	ERR9845865_contigs	131	O25	H4	ST131 Cplx	53	40	47	13	36	28	29	aac(6')-Ib-cr5			aac(6')-Ib-cr5			aadA5	aac(6')-Ib-cr5						blaCTX-M-15 (ESBL) / blaOXA-1					pmrB_E123D		glpT_E448K / ptsI_V25I / uhpT_E350Q				mph(A)	mph(A)	mph(A)
0		5.1	1.00	Escherichia coli	ERR9845866_contigs	131	O25	H4	ST131 Cplx	53	40	47	13	36	28	29		aac(3)-IId					aph(3'')-Ib / aph(6)-Id					blaTEM-1							pmrB_E123D		glpT_E448K / ptsI_V25I / uhpT_E350Q
0		5.1	1.00	Escherichia coli	ERR9845869_contigs	131	O25	H4	ST131 Cplx	53	40	47	13	36	28	29		aac(3)-IId					aadA5 / aph(3'')-Ib / aph(6)-Id					blaTEM-1							pmrB_E123D		glpT_E448K / ptsI_V25I / uhpT_E350Q				mph(A)	mph(A)	mph(A)
0		5.3	1.00	Escherichia coli	ERR9845870_contigs	131	O25	H4	ST131 Cplx	53	40	47	13	36	28	29	aac(6')-Ib-cr5			aac(6')-Ib-cr5				aac(6')-Ib-cr5						blaOXA-1					pmrB_E123D		glpT_E448K / ptsI_V25I / uhpT_E350Q
0		5.0	1.00	Escherichia coli	ERR9845885_contigs	131	O25	H4	ST131 Cplx	53	40	47	13	36	28	29																			pmrB_E123D		glpT_E448K / ptsI_V25I / uhpT_E350Q
0		5.4	1.00	Escherichia coli	ERR9845893_contigs	131	O25	H4	ST131 Cplx	53	40	47	13	36	28	29	aac(6')-Ib-cr5			aac(6')-Ib-cr5			aadA5	aac(6')-Ib-cr5						blaCTX-M-15 (ESBL) / blaOXA-1					pmrB_E123D		glpT_E448K / ptsI_V25I / uhpT_E350Q				mph(A)	mph(A)	mph(A)
0		5.1	1.00	Escherichia coli	ERR9845894_contigs	131	O16	H5	ST131 Cplx	53	40	47	13	36	28	29							aadA5 / aph(3'')-Ib / aph(6)-Id					blaTEM-1							pmrB_E123D		glpT_E448K / ptsI_V25I / uhpT_E350Q				mph(A)	mph(A)	mph(A)
0		5.3	1.00	Escherichia coli	ERR9845900_contigs	131	O25	H4	ST131 Cplx	53	40	47	13	36	28	29												blaTEM-1							pmrB_E123D		glpT_E448K / ptsI_V25I / uhpT_E350Q
0		5.4	1.00	Escherichia coli	ERR9845912_contigs	131	O25	H4	ST131 Cplx	53	40	47	13	36	28	29		aac(3)-IIe					aph(3'')-Ib / aph(6)-Id					blaTEM-1		blaCTX-M-15 (ESBL)					pmrB_E123D		glpT_E448K / ptsI_V25I / uhpT_E350Q
0		5.3	1.00	Escherichia coli	ERR9845916_contigs	131	O25	H4	ST131 Cplx	53	40	47	13	36	28	29												blaTEM-1							pmrB_E123D		glpT_E448K / ptsI_V25I / uhpT_E350Q
0		5.3	1.00	Escherichia coli	ERR9845920_contigs	131	O25	H4	ST131 Cplx	53	40	47	13	36	28	29	aac(6')-Ib-cr5			aac(6')-Ib-cr5			aadA5	aac(6')-Ib-cr5						blaCTX-M-15 (ESBL) / blaOXA-1					pmrB_E123D		glpT_E448K / ptsI_V25I / uhpT_E350Q				mph(A)	mph(A)	mph(A)
0		5.4	1.00	Escherichia coli	ERR9845921_contigs	131	O25	H4	ST131 Cplx	53	40	47	13	36	28	29	aac(6')-Ib-cr5			aac(6')-Ib-cr5			aadA5	aac(6')-Ib-cr5						blaCTX-M-15 (ESBL) / blaOXA-1					pmrB_E123D		glpT_E448K / ptsI_V25I / uhpT_E350Q				mph(A)	mph(A)	mph(A)
0		5.0	1.00	Escherichia coli	ERR9845930_contigs	131	O25	H4	ST131 Cplx	53	40	47	13	36	28	29		aac(3)-IId										blaTEM-1							pmrB_E123D		glpT_E448K / ptsI_V25I / uhpT_E350Q
0		5.3	1.00	Escherichia coli	ERR9845942_contigs	131	O25	H4	ST131 Cplx	53	40	47	13	36	28	29		aac(3)-IId					aadA5 / aph(3'')-Ib / aph(6)-Id					blaTEM-1		blaCTX-M-14 (ESBL)					pmrB_E123D		glpT_E448K / ptsI_V25I / uhpT_E350Q				mph(A)	mph(A)	mph(A)
0		5.2	1.00	Escherichia coli	ERR9845949_contigs	131	O25	H4	ST131 Cplx	53	40	47	13	36	28	29												blaTEM-1							pmrB_E123D		glpT_E448K / ptsI_V25I / uhpT_E350Q
0		5.4	1.00	Escherichia coli	ERR9845955_contigs	131	O25	H4	ST131 Cplx	53	40	47	13	36	28	29	aac(6')-Ib-cr5			aac(6')-Ib-cr5			aadA5	aac(6')-Ib-cr5						blaOXA-1					pmrB_E123D		glpT_E448K / ptsI_V25I / uhpT_E350Q				mph(A)	mph(A)	mph(A)
0		5.1	1.00	Escherichia coli	ERR9845961_contigs	131	O25	H4	ST131 Cplx	53	40	47	13	36	28	29	aac(6')-Ib-cr5			aac(6')-Ib-cr5			aadA2 / aadA5	aac(6')-Ib-cr5				blaCARB-2 / blaTEM-1		blaOXA-1					pmrB_E123D		glpT_E448K / ptsI_V25I / uhpT_E350Q									catA1 / catB3
0		5.4	1.00	Escherichia coli	ERR9845962_contigs	131	O25	H4	ST131 Cplx	53	40	47	13	36	28	29	aac(6')-Ib-cr5	aac(3)-IIe		aac(6')-Ib-cr5			aadA2	aac(6')-Ib-cr5						blaCTX-M-15 (ESBL) / blaOXA-1					pmrB_E123D		glpT_E448K / ptsI_V25I / uhpT_E350Q				mph(A)	mph(A)	mph(A)
0		5.1	1.00	Escherichia coli	ERR9845964_contigs	131	O25	H4	ST131 Cplx	53	40	47	13	36	28	29		aac(3)-IId										blaTEM-1		blaCTX-M-14 (ESBL)					pmrB_E123D		glpT_E448K / ptsI_V25I / uhpT_E350Q
0		5.2	1.00	Escherichia coli	ERR9845976_contigs	131	O25	H4	ST131 Cplx	53	40	47	13	36	28	29							aadA5					blaTEM-1							pmrB_E123D		glpT_E448K / ptsI_V25I / uhpT_E350Q
0		5.2	1.00	Escherichia coli	ERR9845995_contigs	131	O25	H4	ST131 Cplx	53	40	47	13	36	28	29	aac(6')-Ib-cr5			aac(6')-Ib-cr5			aadA5	aac(6')-Ib-cr5						blaCTX-M-15 (ESBL) / blaOXA-1					pmrB_E123D		glpT_E448K / ptsI_V25I / uhpT_E350Q				mph(A)	mph(A)	mph(A)
0		5.3	1.00	Escherichia coli	ERR9845996_contigs	131	O25	H4	ST131 Cplx	53	40	47	13	36	28	29	aac(6')-Ib-cr5	aac(3)-IIe		aac(6')-Ib-cr5				aac(6')-Ib-cr5						blaCTX-M-15 (ESBL) / blaOXA-1					pmrB_E123D		glpT_E448K / ptsI_V25I / uhpT_E350Q
0		5.1	1.00	Escherichia coli	ERR9845392_contigs	1324		H16		6	29	178	18	11	8	41																			pmrB_Y358N		glpT_E448K
0		5.3	1.00	Escherichia coli	ERR9845579_contigs	1331	O6	H1	ST73 Cplx	36	24	9	13	155	11	25																			pmrB_E123D		glpT_E448K
0		5.8	0.98	Escherichia coli	ERR9845804_contigs	1331		H1	ST73 Cplx	36	24	9	13	155	11	25																			pmrB_E123D		glpT_E448K
0		5.0	0.99	Escherichia coli	ERR9845584_contigs	1333		H10		36	24	84	13	17	30	132																			pmrB_E123D		glpT_E448K
0		4.8	1.00	Escherichia coli	ERR9845614_contigs	135	O83	H1		13	39	50	13	16	37	25											marR_S3N								pmrB_E123D		glpT_E448K									marR_S3N
0		5.0	1.00	Escherichia coli	ERR9845968_contigs	135	O83	H1		13	39	50	13	16	37	25											marR_S3N	blaTEM-1							pmrB_E123D		glpT_E448K									marR_S3N
0		5.2	1.00 / 0.96	Shigella flexneri / Escherichia coli	ERR9845282_contigs	14	O75	H5	ST14 Cplx	14	14	10	14	17	7	10							aph(3'')-Ib / aph(6)-Id				marR_S3N	blaTEM-1							pmrB_E123D		glpT_E448K / uhpT_E350Q									catA1 / marR_S3N
0		6.9	1.00 / 0.97	Shigella flexneri / Escherichia coli	ERR9845300_contigs	14		H5	ST14 Cplx	14	14	10	14	17	7	10							aadA5 / aph(3'')-Ib / aph(6)-Id				marR_S3N	blaTEM-1							pmrB_E123D		glpT_E448K / uhpT_E350Q				mph(A)	mph(A)	mph(A)			marR_S3N
0		5.2	1.00	Escherichia coli	ERR9845353_contigs	14	O75	H5	ST14 Cplx	14	14	10	14	17	7	10											marR_S3N								pmrB_E123D		glpT_E448K / uhpT_E350Q									marR_S3N
0		5.3	1.00	Escherichia coli	ERR9845490_contigs	14	O18ac	H5	ST14 Cplx	14	14	10	14	17	7	10											marR_S3N								pmrB_E123D		glpT_E448K / uhpT_E350Q									marR_S3N
0		5.1	1.00	Shigella flexneri	ERR9845842_contigs	14	O75	H5	ST14 Cplx	14	14	10	14	17	7	10											marR_S3N								pmrB_E123D		glpT_E448K / uhpT_E350Q									marR_S3N
0		5.4	1.00	Escherichia coli	ERR9845873_contigs	14		H5	ST14 Cplx	14	14	10	14	17	7	10											marR_S3N	blaTEM-1							pmrB_E123D		glpT_E448K / uhpT_E350Q									marR_S3N
0		5.3	1.00	Escherichia coli	ERR9845925_contigs	14	O18ac	H5	ST14 Cplx	14	14	10	14	17	7	10											marR_S3N								pmrB_E123D		glpT_E448K / uhpT_E350Q									marR_S3N
0		5.2	1.00	Escherichia coli	ERR9845431_contigs	141				13	52	10	14	17	25	17											marR_S3N								pmrB_E123D		glpT_E448K									marR_S3N
0		5.2	1.00	Escherichia coli	ERR9845555_contigs	141		H6		13	52	10	14	17	25	17							aph(3'')-Ib				marR_S3N	blaTEM-1							pmrB_E123D		glpT_E448K									marR_S3N
0		6.2	1.00	Escherichia coli	ERR9845602_contigs	141		H6		13	52	10	14	17	25	17											marR_S3N								pmrB_E123D		glpT_E448K									marR_S3N
0		5.1	1.00	Escherichia coli	ERR9845879_contigs	141		H6		13	52	10	14	17	25	17							aadA1 / aph(3'')-Ib / aph(6)-Id				marR_S3N	blaTEM-1							pmrB_E123D		glpT_E448K				mph(B)	mph(B)	mph(B)			marR_S3N
0		5.3	1.00	Escherichia coli	ERR9845899_contigs	141		H6		13	52	10	14	17	25	17							aadA1 / aph(3'')-Ib				marR_S3N	blaTEM-1							pmrB_E123D		glpT_E448K									marR_S3N
0		4.6	1.00	Escherichia coli	ERR9845891_contigs	1415	O155			204	11	4	1	8	8	2																					glpT_E448K
0		5.4	1.00	Escherichia coli	ERR9845283_contigs	144	O16	H6		13	43	9	36	30	44	25							aadA2 / aph(3'')-Ib / aph(6)-Id					blaTEM-1							pmrB_E123D		glpT_E448K / uhpT_E350Q				mph(A)	mph(A)	mph(A)			catA1
0		5.0	1.00	Escherichia coli	ERR9845371_contigs	144	O16	H6		13	43	9	36	30	44	25																			pmrB_E123D		glpT_E448K / uhpT_E350Q
0		5.2	1.00	Escherichia coli	ERR9845406_contigs	144	O16	H6		13	43	9	36	30	44	25							aadA1 / aph(3'')-Ib / aph(6)-Id												pmrB_E123D		glpT_E448K / uhpT_E350Q
0		5.1	1.00	Escherichia coli	ERR9845535_contigs	144	O16			13	43	9	36	30	44	25												blaTEM-1							pmrB_E123D		glpT_E448K / uhpT_E350Q
0		5.3	1.00	Escherichia coli	ERR9845601_contigs	144	O16			13	43	9	36	30	44	25																			pmrB_E123D		glpT_E448K / uhpT_E350Q
0		5.0	1.00	Escherichia coli	ERR9845776_contigs	144	O16	H6		13	43	9	36	30	44	25																			pmrB_E123D		glpT_E448K / uhpT_E350Q
0		6.3	1.00	Escherichia coli	ERR9845792_contigs	144	O16	H6		13	43	9	36	30	44	25																			pmrB_E123D		glpT_E448K / uhpT_E350Q
0		5.2	1.00	Escherichia coli	ERR9845816_contigs	144	O16	H6		13	43	9	36	30	44	25																			pmrB_E123D		glpT_E448K / uhpT_E350Q
0		5.2	1.00	Escherichia coli	ERR9845859_contigs	144	O16	H6		13	43	9	36	30	44	25																			pmrB_E123D		glpT_E448K / uhpT_E350Q
0		5.1	1.00	Escherichia coli	ERR9845983_contigs	144	O16	H6		13	43	9	36	30	44	25												blaTEM-1							pmrB_E123D		glpT_E448K / uhpT_E350Q
0		5.2	1.00	Escherichia coli	ERR9845990_contigs	144	O16	H6		13	43	9	36	30	44	25																			pmrB_E123D		glpT_E448K / uhpT_E350Q
0		4.9	1.00	Escherichia coli	ERR9845533_contigs	1618	O4	H1	ST73 Cplx	36	24	9	13	17	11	159																			pmrB_E123D		glpT_E448K
0		5.0	0.99	Escherichia coli	ERR9845356_contigs	1643		H45		13	24	58	37	17	11	25																			pmrB_E123D		glpT_E448K
0		4.8	1.00	Escherichia coli	ERR9845710_contigs	167		H9	ST10 Cplx	10	11	4	8	8	13	2	aac(6')-Ib-cr5	aac(3)-IIe		aac(6')-Ib-cr5				aac(6')-Ib-cr5				blaTEM-1		blaCTX-M-15 (ESBL) / blaOXA-1							glpT_E448K
0		5.2	1.00	Escherichia coli	ERR9845883_contigs	1828	O2	H5	ST95 Cplx	227	38	19	37	17	11	26											marR_S3N	blaTEM-1							pmrB_E123D		glpT_E448K									marR_S3N
0		5.0	0.99	Escherichia coli	ERR9845538_contigs	2015		H14		76	319	30	37	17	10	96																			pmrB_E123D		glpT_E448K
0		5.5	1.00	Escherichia coli	ERR9845907_contigs	2020	O11	H4		21	35	27	6	220	5	4							aadA5 / aph(3'')-Ib / aph(6)-Id					blaTEM-1									glpT_E448K
0		4.8	1.00	Escherichia coli	ERR9845362_contigs	205	O100	H12	ST205 Cplx	6	23	15	16	9	8	7							aadA1 / aph(3'')-Ib / aph(6)-Id												pmrB_Y358N		glpT_E448K
0		4.8	1.00	Escherichia coli	ERR9845404_contigs	2073	O180	H14		6	4	3	18	11	7	156							aadA1 / aadA2												pmrB_Y358N		glpT_E448K / uhpT_E350Q									cmlA1
0		5.0	1.00	Escherichia coli	ERR9845572_contigs	224		H23		6	4	33	16	11	8	6																			pmrB_Y358N		glpT_E448K / uhpT_E350Q
0		5.1	1.00	Escherichia coli	ERR9845935_contigs	224	O91	H23		6	4	33	16	11	8	6				aph(3')-Ia			aadA1 / aadA2					blaTEM-135							pmrB_Y358N		glpT_E448K / uhpT_E350Q				mph(A)	mph(A)	mph(A)			cmlA1
0		5.1	1.00	Escherichia coli	ERR9845815_contigs	2279	O25	H4	ST131 Cplx	53	40	47	13	36	8	29							aph(3'')-Ib / aph(6)-Id					blaTEM-1							pmrB_E123D		glpT_E448K / ptsI_V25I / uhpT_E350Q
0		5.1	1.00	Escherichia coli	ERR9845358_contigs	23	O78	H4	ST23 Cplx	6	4	12	1	20	13	7																			pmrB_Y358N		glpT_E448K
0		4.9	1.00	Escherichia coli	ERR9845662_contigs	23	O78	H4	ST23 Cplx	6	4	12	1	20	13	7																			pmrB_Y358N		glpT_E448K
0		5.1	0.99	Escherichia coli	ERR9845862_contigs	2474	O174	H10		13	363	30	119	17	68	96											marR_S3N								pmrB_E123D		glpT_E448K									marR_S3N
0		5.0	0.99	Escherichia coli	ERR9845892_contigs	2474	O174	H10		13	363	30	119	17	68	96											marR_S3N								pmrB_E123D		glpT_E448K									marR_S3N
0		5.1	1.00	Escherichia coli	ERR9845803_contigs	2546		H18		35	35	2	52	5	9	4							aph(3'')-Ib / aph(6)-Id					blaTEM-1									glpT_E448K
0		5.0	1.00	Escherichia coli	ERR9845757_contigs	2619	O1	H7	ST95 Cplx	37	38	286	37	17	11	26											marR_S3N								pmrB_E123D		glpT_E448K									marR_S3N
0		5.3	1.00	Escherichia coli	ERR9845844_contigs	2619	O1	H7	ST95 Cplx	37	38	286	37	17	11	26											marR_S3N								pmrB_E123D		glpT_E448K									marR_S3N
0		5.0	1.00	Escherichia coli	ERR9845564_contigs	297	O45	H8		6	65	32	26	9	8	2																			pmrB_Y358N		glpT_E448K
0		4.9	1.00	Escherichia coli	ERR9845588_contigs	3018	O137	H41		12	58	54	344	1	2	47																					glpT_E448K / uhpT_E350Q
0		4.8	1.00	Escherichia coli	ERR9845849_contigs	3018	O137	H41		12	58	54	344	1	2	47																					glpT_E448K / uhpT_E350Q
0		5.4	1.00	Escherichia coli	ERR9845936_contigs	315	O86	H18	ST38 Cplx	4	26	2	25	5	8	19												blaTEM-1									glpT_E448K
0		5.4	1.00	Escherichia coli	ERR9845427_contigs	354	O153	H34	ST354 Cplx	85	88	78	29	59	58	62		aac(3)-IId		aph(3')-Ia			aph(3'')-Ib / aph(6)-Id					blaTEM-1									glpT_E448K / uhpT_E350Q
0		5.0	1.00	Escherichia coli	ERR9845623_contigs	354	O153	H34	ST354 Cplx	85	88	78	29	59	58	62		aac(3)-IId					aph(6)-Id														glpT_E448K / uhpT_E350Q
0		5.1	1.00	Escherichia coli	ERR9845648_contigs	354	O153	H34	ST354 Cplx	85	88	78	29	59	58	62		aac(3)-IId					aph(3'')-Ib / aph(6)-Id					blaTEM-1									glpT_E448K / uhpT_E350Q
0		5.0	1.00	Escherichia coli	ERR9845399_contigs	357		H4		13	40	13	13	23	25	66																			pmrB_E123D		glpT_E448K / uhpT_E350Q
0		5.0	1.00	Escherichia coli	ERR9845565_contigs	357		H4		13	40	13	13	23	25	66																			pmrB_E123D		glpT_E448K / uhpT_E350Q
0		5.0	1.00	Escherichia coli	ERR9845852_contigs	357		H4		13	40	13	13	23	25	66																			pmrB_E123D		glpT_E448K / uhpT_E350Q
0		4.8	1.00	Escherichia coli	ERR9845884_contigs	357		H4		13	40	13	13	23	25	66																			pmrB_E123D		glpT_E448K / uhpT_E350Q
0		5.1	0.99	Escherichia coli	ERR9845413_contigs	362	O7	H6		62	100	17	31	5	5	4																					glpT_E448K / uhpT_E350Q
0		5.3	0.99	Escherichia coli	ERR9845587_contigs	362	O11	H9		62	100	17	31	5	5	4				aph(3')-Ia			aadA1 / aph(3'')-Ib / aph(6)-Id					blaTEM-1		blaOXA-1							glpT_E448K / uhpT_E350Q									catA1 / floR	floR
0		5.0	0.99	Escherichia coli	ERR9845729_contigs	3672		H14		76	13	190	13	17	30	25																			pmrB_E123D		glpT_E448K
0		5.0	0.99	Escherichia coli	ERR9845284_contigs	372	O18ac	H31		88	103	19	36	23	44	26							aph(6)-Id					blaTEM-1							pmrB_E123D		glpT_E448K
0		5.3	0.99	Escherichia coli	ERR9845363_contigs	372	O83	H31		88	103	19	36	23	44	26							aph(3'')-Ib / aph(6)-Id					blaTEM-1							pmrB_E123D		glpT_E448K									catA1
0		4.8	0.99	Escherichia coli	ERR9845445_contigs	372	O18ac	H31		88	103	19	36	23	44	26							aadA1 / aph(3'')-Ib / aph(6)-Id					blaTEM-1							pmrB_E123D		glpT_E448K
0		4.8	0.99	Escherichia coli	ERR9845491_contigs	372	O18ac	H31		88	103	19	36	23	44	26												blaTEM-1							pmrB_E123D		glpT_E448K
0		5.3	0.99	Escherichia coli	ERR9845558_contigs	372	O83	H31		88	103	19	36	23	44	26							aph(3'')-Ib / aph(6)-Id					blaTEM-1							pmrB_E123D		glpT_E448K									catA1
0		5.3	0.99	Escherichia coli	ERR9845871_contigs	372	O75	H31		88	103	19	36	23	44	26																			pmrB_E123D		glpT_E448K
0		5.2	0.99	Escherichia coli	ERR9845972_contigs	372	O83	H31		88	103	19	36	23	44	26							aph(3'')-Ib					blaTEM-1							pmrB_E123D		glpT_E448K
0		5.2	1.00	Escherichia coli	ERR9845817_contigs	3776	O166	H45		6	4	54	44	112	1	17		aac(3)-IId										blaTEM-1		blaCTX-M-55 (ESBL)							glpT_E448K
0		5.5	1.00	Escherichia coli	ERR9845403_contigs	38	O86	H18	ST38 Cplx	4	26	2	25	5	5	19							aph(3'')-Ib / aph(6)-Id					blaTEM-1		blaCTX-M-15 (ESBL)							glpT_E448K				erm(B) / mph(A)	erm(B) / mph(A)	erm(B) / mph(A)			catA1
0		5.4	1.00	Escherichia coli	ERR9845407_contigs	38	O15	H30	ST38 Cplx	4	26	2	25	5	5	19	aac(6')-Ib-cr5	aac(3)-IIe		aac(6')-Ib-cr5			aadA1 / aph(3'')-Ib / aph(6)-Id	aac(6')-Ib-cr5						blaCTX-M-15 (ESBL) / blaOXA-1							glpT_E448K
0		5.2	1.00	Escherichia coli	ERR9845576_contigs	38	O102	H45	ST38 Cplx	4	26	2	25	5	5	19							aph(3'')-Ib					blaTEM-1									glpT_E448K
0		5.3	1.00	Escherichia coli	ERR9845635_contigs	38	O1	H15	ST38 Cplx	4	26	2	25	5	5	19												blaTEM-1									glpT_E448K
0		5.4	1.00	Escherichia coli	ERR9845796_contigs	38	O86	H18	ST38 Cplx	4	26	2	25	5	5	19							aph(3'')-Ib / aph(6)-Id					blaTEM-1									glpT_E448K
0		5.0	1.00	Escherichia coli	ERR9845798_contigs	38	O102	H6	ST38 Cplx	4	26	2	25	5	5	19		aac(3)-IId					aadA5					blaTEM-1		blaCMY-2 (AmpC)							glpT_E448K				mph(A)	mph(A)	mph(A)			catA1
0		5.4	1.00	Escherichia coli	ERR9845829_contigs	38	O153	H30	ST38 Cplx	4	26	2	25	5	5	19	aac(6')-Ib-cr5			aac(6')-Ib-cr5			aadA1 / aph(3'')-Ib / aph(6)-Id	aac(6')-Ib-cr5						blaCTX-M-15 (ESBL) / blaOXA-1							glpT_E448K
0		5.3	1.00	Escherichia coli	ERR9845896_contigs	38	O86	H18	ST38 Cplx	4	26	2	25	5	5	19																					glpT_E448K
0		5.5	1.00	Escherichia coli	ERR9845923_contigs	38	O153	H30	ST38 Cplx	4	26	2	25	5	5	19							aadA1 / aph(3'')-Ib / aph(6)-Id					blaTEM-1		blaCTX-M-14 (ESBL)							glpT_E448K									catA1
0		5.4	1.00	Escherichia coli	ERR9845929_contigs	38	O153	H30	ST38 Cplx	4	26	2	25	5	5	19		aac(3)-IIe										blaTEM-1		blaCTX-M-15 (ESBL)							glpT_E448K
0		5.1	1.00	Escherichia coli	ERR9845278_contigs	393	O15	H1	ST31 Cplx	18	106	17	6	5	5	4							aadA5 / aph(3'')-Ib / aph(6)-Id					blaTEM-1									glpT_E448K / uhpT_E350Q				mph(A)	mph(A)	mph(A)
0		5.2	1.00	Escherichia coli	ERR9845574_contigs	393	O15	H1	ST31 Cplx	18	106	17	6	5	5	4							aph(3'')-Ib / aph(6)-Id					blaTEM-1									glpT_E448K / uhpT_E350Q
0		5.1	1.00	Escherichia coli	ERR9845582_contigs	393	O15	H1	ST31 Cplx	18	106	17	6	5	5	4							aph(3'')-Ib / aph(6)-Id					blaTEM-1									glpT_E448K / uhpT_E350Q
0		5.2	1.00	Escherichia coli	ERR9845703_contigs	393	O15	H1	ST31 Cplx	18	106	17	6	5	5	4							aph(3'')-Ib														uhpT_E350Q
0		5.0	1.00	Escherichia coli	ERR9845497_contigs	394		H18	ST394 Cplx	21	35	61	52	5	5	4							aph(3'')-Ib / aph(6)-Id					blaTEM-1									glpT_E448K
0		5.4	1.00	Escherichia coli	ERR9845595_contigs	394		H18	ST394 Cplx	21	35	61	52	5	5	4		aac(3)-IId					aadA1 / aadA5					blaTEM-1									glpT_E448K				mph(A)	mph(A)	mph(A)			catA1
0		5.3	1.00	Escherichia coli	ERR9845691_contigs	394		H18	ST394 Cplx	21	35	61	52	5	5	4							aadA1					blaTEM-33									glpT_E448K
0		5.1	1.00	Escherichia coli	ERR9845805_contigs	394		H18	ST394 Cplx	21	35	61	52	5	5	4							aph(3'')-Ib / aph(6)-Id					blaTEM-1									glpT_E448K
0		4.9	0.99	Escherichia coli	ERR9845382_contigs	399		H12	ST399 Cplx	6	4	1	95	69	8	20																					glpT_E448K
0		5.4	1.00 / 0.96	Shigella flexneri / Escherichia coli	ERR9845451_contigs	404	O75	H5	ST14 Cplx	14	14	10	14	17	7	74							aadA1 / aph(3'')-Ib				marR_S3N	blaTEM-1							pmrB_E123D		glpT_E448K / uhpT_E350Q									marR_S3N
0		5.4	1.00	Escherichia coli	ERR9845467_contigs	404	O75	H5	ST14 Cplx	14	14	10	14	17	7	74		aac(3)-IId					aadA1				marR_S3N	blaTEM-1							pmrB_E123D		glpT_E448K / uhpT_E350Q									marR_S3N
0		5.2	1.00	Shigella flexneri	ERR9845556_contigs	404	O75	H5	ST14 Cplx	14	14	10	14	17	7	74											marR_S3N								pmrB_E123D		glpT_E448K / uhpT_E350Q									marR_S3N
0		5.4	1.00 / 0.96	Shigella flexneri / Escherichia coli	ERR9845616_contigs	404	O75	H5	ST14 Cplx	14	14	10	14	17	7	74							aadA1 / aph(6)-Id				marR_S3N	blaTEM-1							pmrB_E123D		glpT_E448K / uhpT_E350Q									marR_S3N
0		5.3	1.00	Shigella flexneri	ERR9845681_contigs	404	O75	H5	ST14 Cplx	14	14	10	14	17	7	74							aadA1				marR_S3N	blaTEM-1							pmrB_E123D		glpT_E448K / uhpT_E350Q									marR_S3N
0		5.9	1.00	Shigella flexneri	ERR9845732_contigs	404	O75		ST14 Cplx	14	14	10	14	17	7	74											marR_S3N	blaTEM-1							pmrB_E123D		glpT_E448K / uhpT_E350Q									marR_S3N
0		5.1	1.00	Shigella flexneri	ERR9845778_contigs	404	O75	H5	ST14 Cplx	14	14	10	14	17	7	74											marR_S3N	blaTEM-1							pmrB_E123D		glpT_E448K / uhpT_E350Q									marR_S3N
0		5.3	1.00	Escherichia coli	ERR9846011_contigs	404	O75	H5	ST14 Cplx	14	14	10	14	17	7	74											marR_S3N	blaTEM-1							pmrB_E123D		glpT_E448K / uhpT_E350Q									marR_S3N
0		5.3	1.00	Escherichia coli	ERR9845373_contigs	405	O102	H6	ST405 Cplx	35	37	29	25	4	5	73																					glpT_E448K
0		5.5	1.00	Escherichia coli	ERR9845625_contigs	405		H4	ST405 Cplx	35	37	29	25	4	5	73							aph(3'')-Ib / aph(6)-Id					blaTEM-1									glpT_E448K
0		5.3	1.00	Escherichia coli	ERR9845672_contigs	405	O102		ST405 Cplx	35	37	29	25	4	5	73	aac(6')-Ib-cr5	aac(3)-IIe		aac(6')-Ib-cr5			aadA5 / aph(3'')-Ib / aph(6)-Id	aac(6')-Ib-cr5						blaCTX-M-15 (ESBL) / blaOXA-1							glpT_E448K				mph(A)	mph(A)	mph(A)
0		5.3	1.00	Escherichia coli	ERR9845967_contigs	405		H4	ST405 Cplx	35	37	29	25	4	5	73																					glpT_E448K				mph(A)	mph(A)	mph(A)
0		5.0	0.99	Shigella boydii	ERR9845305_contigs	409	O75	H55		10	11	1	1	71	8	6																					glpT_E448K
0		5.0	1.00	Escherichia coli	ERR9845889_contigs	421	O1	H7	ST95 Cplx	37	38	19	37	17	8	26											marR_S3N								pmrB_E123D		glpT_E448K									marR_S3N
0		4.8	1.00	Escherichia coli	ERR9845895_contigs	421	O1	H7	ST95 Cplx	37	38	19	37	17	8	26											marR_S3N								pmrB_E123D		glpT_E448K									marR_S3N
0		5.0	1.00	Escherichia coli	ERR9845411_contigs	428	O120	H4		96	40	13	100	23	28	66				aph(3')-Ia			aph(3'')-Ib / aph(6)-Id					blaTEM-1							pmrB_E123D		glpT_E448K / uhpT_E350Q
0		4.9	1.00	Escherichia coli	ERR9845503_contigs	428	O120	H4		96	40	13	100	23	28	66																			pmrB_E123D		glpT_E448K / uhpT_E350Q
0		4.9	1.00	Escherichia coli	ERR9845758_contigs	428	O117	H4		96	40	13	100	23	28	66																			pmrB_E123D		glpT_E448K / uhpT_E350Q
0		5.2	1.00	Escherichia coli	ERR9845692_contigs	429		H1		97	40	93	13	23	28	66																			pmrB_E123D		glpT_E448K / uhpT_E350Q
0		5.2	1.00	Escherichia coli	ERR9845909_contigs	429		H1		97	40	93	13	23	28	66																			pmrB_E123D		glpT_E448K / uhpT_E350Q
0		5.2	1.00	Escherichia coli	ERR9845649_contigs	443	O64	H21	ST205 Cplx	6	19	15	16	9	8	7														blaCTX-M-15 (ESBL)					pmrB_Y358N		glpT_E448K				mph(A)	mph(A)	mph(A)
0		6.3	1.00	Escherichia coli	ERR9845529_contigs	450	O45	H16		6	11	95	104	8	7	2		aac(3)-IId					aadA5 / aph(3'')-Ib / aph(6)-Id					blaTEM-1													mph(A)	mph(A)	mph(A)
0		5.2	1.00	Escherichia coli	ERR9845420_contigs	453	O23	H16	ST86 Cplx	99	6	33	33	24	8	7							aadA1 / aph(3'')-Ib / aph(6)-Id					blaTEM-1							mcr-1.1 / pmrB_Y358N		glpT_E448K
0		5.0	1.00	Escherichia coli	ERR9845265_contigs	491	O131	H45		13	39	19	36	30	14	82																			pmrB_E123D		glpT_E448K
0		4.9	1.00	Escherichia coli	ERR9845953_contigs	491	O54	H45		13	39	19	36	30	14	82																			pmrB_E123D		glpT_E448K
0		4.7	1.00	Escherichia coli	ERR9845682_contigs	4959	O154	H4		10	11	57	8	384	18	6																					glpT_E448K
0		5.1	1.00	Escherichia coli	ERR9845379_contigs	5360		H7	ST95 Cplx	450	38	19	37	17	11	26											marR_S3N								pmrB_E123D		glpT_E448K									marR_S3N
0		4.9	1.00	Escherichia coli	ERR9845402_contigs	537	O75	H5	ST14 Cplx	14	14	10	14	17	11	10											marR_S3N								pmrB_E123D		glpT_E448K									marR_S3N
0		5.3	1.00	Escherichia coli	ERR9845830_contigs	537	O75	H5	ST14 Cplx	14	14	10	14	17	11	10				aph(3')-Ia			aph(3'')-Ib / aph(6)-Id				marR_S3N	blaTEM-1							pmrB_E123D		glpT_E448K									catA1 / marR_S3N
0		4.9	1.00	Escherichia coli	ERR9845881_contigs	538		H4	ST538 Cplx	13	40	19	13	36	28	30																			pmrB_E123D		glpT_E448K / uhpT_E350Q
0		4.7	1.00	Escherichia coli	ERR9845980_contigs	540		H30		6	7	57	1	8	8	2																					glpT_E448K
0		4.8	0.99	Escherichia coli	ERR9845731_contigs	5404	O176	H30		6	7	57	1	8	393	2																					glpT_E448K
0		5.3	1.00	Escherichia coli	ERR9845665_contigs	544	O4	H5	ST12 Cplx	13	137	9	13	16	10	9												blaSHV-1							pmrB_E123D		glpT_E448K
0		5.1	1.00	Escherichia coli	ERR9845761_contigs	544	O4	H5	ST12 Cplx	13	137	9	13	16	10	9							aadA1					blaSHV-1							pmrB_E123D		glpT_E448K
0		4.9	0.99	Escherichia coli	ERR9845941_contigs	547		H5		13	52	10	119	17	37	25																			pmrB_E123D		glpT_E448K
0		5.1	1.00	Escherichia coli	ERR9845657_contigs	550	O75	H5	ST14 Cplx	14	14	10	14	17	92	10											marR_S3N								pmrB_E123D		glpT_E448K / uhpT_E350Q									marR_S3N
0		5.2	1.00	Escherichia coli	ERR9845800_contigs	550	O75	H5	ST14 Cplx	14	14	10	14	17	92	10											marR_S3N	blaTEM-1							pmrB_E123D		glpT_E448K / uhpT_E350Q									marR_S3N
0		4.7	1.00	Escherichia coli	ERR9845384_contigs	569	O134	H31		13	38	84	13	17	64	34											marR_S3N								pmrB_E123D		glpT_E448K									marR_S3N
0		4.9	1.00	Escherichia coli	ERR9845855_contigs	569	O134	H31		13	38	84	13	17	64	34							aadA5				marR_S3N								pmrB_E123D		glpT_E448K									marR_S3N
0		4.7	1.00	Escherichia coli	ERR9845963_contigs	569	O134	H31		13	38	84	13	17	64	34											marR_S3N								pmrB_E121K / pmrB_E123D		glpT_E448K									marR_S3N
0		5.0	1.00	Escherichia coli	ERR9845372_contigs	5731	O169	H41		31	58	54	10	1	35	47																					glpT_E448K
0		5.0	0.99	Escherichia coli	ERR9845271_contigs	58	O8	H30	ST155 Cplx	6	4	4	16	24	8	14																			pmrB_Y358N		glpT_E448K
0		5.0	1.00	Escherichia coli	ERR9845405_contigs	58	O8	H25	ST155 Cplx	6	4	4	16	24	8	14				aph(3')-Ia			aph(3'')-Ib / aph(6)-Id					blaTEM-1							pmrB_Y358N		glpT_E448K
0		5.0	1.00	Escherichia coli	ERR9845442_contigs	58	O8	H9	ST155 Cplx	6	4	4	16	24	8	14												blaTEM-1							pmrB_Y358N		glpT_E448K
0		5.1	1.00	Escherichia coli	ERR9845537_contigs	58		H9	ST155 Cplx	6	4	4	16	24	8	14		ant(2'')-Ia		ant(2'')-Ia / aph(3')-Ia			aadA1 / aph(3'')-Ib / aph(6)-Id	ant(2'')-Ia				blaTEM-1							pmrB_Y358N		glpT_E448K									floR	floR
0		5.0	1.00	Escherichia coli	ERR9845742_contigs	58	O8	H25	ST155 Cplx	6	4	4	16	24	8	14																			pmrB_Y358N		glpT_E448K
0		4.9	1.00	Escherichia coli	ERR9845751_contigs	58		H17	ST155 Cplx	6	4	4	16	24	8	14							aadA5 / aph(3'')-Ib / aph(6)-Id					blaTEM-1							pmrB_Y358N		glpT_E448K				mph(A)	mph(A)	mph(A)
0		5.2	1.00	Escherichia coli	ERR9845772_contigs	58	O8	H9	ST155 Cplx	6	4	4	16	24	8	14							aph(3'')-Ib / aph(6)-Id												pmrB_Y358N		glpT_E448K
0		4.9	1.00	Escherichia coli	ERR9845825_contigs	58		H17	ST155 Cplx	6	4	4	16	24	8	14							aadA5 / aph(3'')-Ib / aph(6)-Id					blaTEM-1							pmrB_Y358N		glpT_E448K				mph(A)	mph(A)	mph(A)
0		4.8	1.00	Escherichia coli	ERR9845956_contigs	58		H25	ST155 Cplx	6	4	4	16	24	8	14							aadA1 / aadA2												pmrB_Y358N		glpT_E448K									cmlA1
0		5.3	1.00	Escherichia coli	ERR9845310_contigs	59	O1	H7	ST59 Cplx	27	32	24	29	26	19	22		aac(3)-IId					aadA5 / aph(3'')-Ib / aph(6)-Id					blaTEM-1									glpT_E448K / uhpT_E350Q				mph(A)	mph(A)	mph(A)
0		5.2	1.00	Escherichia coli	ERR9845383_contigs	59	O1	H7	ST59 Cplx	27	32	24	29	26	19	22																					glpT_E448K / uhpT_E350Q
0		5.3	1.00	Escherichia coli	ERR9845417_contigs	59	O1	H7	ST59 Cplx	27	32	24	29	26	19	22																					glpT_E448K / uhpT_E350Q
0		5.1	1.00	Escherichia coli	ERR9845475_contigs	59	O1	H7	ST59 Cplx	27	32	24	29	26	19	22																					glpT_E448K / uhpT_E350Q
0		5.2	1.00	Escherichia coli	ERR9845487_contigs	59	O1	H7	ST59 Cplx	27	32	24	29	26	19	22												blaTEM-1									glpT_E448K / uhpT_E350Q
0		5.1	1.00	Escherichia coli	ERR9845499_contigs	59	O1	H7	ST59 Cplx	27	32	24	29	26	19	22																					glpT_E448K / uhpT_E350Q
0		5.3	1.00	Escherichia coli	ERR9845589_contigs	59	O1	H7	ST59 Cplx	27	32	24	29	26	19	22																					glpT_E448K / uhpT_E350Q
0		5.3	1.00	Escherichia coli	ERR9845887_contigs	59	O1	H7	ST59 Cplx	27	32	24	29	26	19	22												blaTEM-1									glpT_E448K / uhpT_E350Q
0		5.2	1.00	Escherichia coli	ERR9845934_contigs	59	O1	H7	ST59 Cplx	27	32	24	29	26	19	22												blaTEM-1									glpT_E448K / uhpT_E350Q
0		5.3	1.00	Escherichia coli	ERR9845266_contigs	602		H21	ST446 Cplx	6	19	33	26	11	8	6																			pmrB_Y358N		glpT_E448K
0		5.0	1.00	Escherichia coli	ERR9845481_contigs	617	O101	H10	ST10 Cplx	10	11	4	8	8	13	73	aac(6')-Ib-cr5	aac(3)-IId		aac(6')-Ib-cr5			aadA5 / aph(3'')-Ib / aph(6)-Id	aac(6')-Ib-cr5				blaTEM-1		blaCTX-M-15 (ESBL) / blaOXA-1							glpT_E448K				mph(A)	mph(A)	mph(A)			catA1
0		5.1	0.99	Escherichia coli	ERR9845654_contigs	618	O157	H45		46	4	13	128	7	8	22																					glpT_E448K
0		5.3	1.00	Escherichia coli	ERR9845677_contigs	62	O7			28	33	25	29	7	11	24							aadA1							blaCMY-4 (AmpC)							glpT_E448K / uhpT_E350Q
0		5.3	1.00	Escherichia coli	ERR9845841_contigs	62	O7	H45		28	33	25	29	7	11	24												blaTEM-1									glpT_E448K / uhpT_E350Q
0		5.4	1.00	Escherichia coli	ERR9846002_contigs	62	O7			28	33	25	29	7	11	24																					glpT_E448K / uhpT_E350Q
0		4.9	1.00	Escherichia coli	ERR9845441_contigs	636	O21	H7		13	108	10	97	18	68	93							aadA1					blaTEM-1							pmrB_E123D		glpT_E448K
0		4.9	1.00	Escherichia coli	ERR9845904_contigs	636	O21	H7		13	108	10	97	18	68	93							aadA1					blaTEM-1							pmrB_E123D		glpT_E448K				mph(A)	mph(A)	mph(A)
0		5.5	1.00	Escherichia coli	ERR9845263_contigs	648	O1	H6	ST648 Cplx	92	4	87	96	70	58	2							aadA5														glpT_E448K				mph(A)	mph(A)	mph(A)
0		5.3	1.00	Escherichia coli	ERR9845369_contigs	648	O86	H30	ST648 Cplx	92	4	87	96	70	58	2	aac(6')-Ib-cr5	aac(3)-IIe		aac(6')-Ib-cr5			aadA5 / aph(3'')-Ib / aph(6)-Id	aac(6')-Ib-cr5						blaCTX-M-15 (ESBL) / blaOXA-1							glpT_E448K
0		6.5	1.00	Escherichia coli	ERR9845453_contigs	648	O153	H6	ST648 Cplx	92	4	87	96	70	58	2	aac(6')-Ib-cr5	aac(3)-IIe		aac(6')-Ib-cr5			aadA5	aac(6')-Ib-cr5				blaTEM-1		blaCTX-M-15 (ESBL) / blaOXA-1							glpT_E448K				mph(A)	mph(A)	mph(A)			catA1
0		5.1	1.00	Escherichia coli	ERR9845914_contigs	648	O153	H42	ST648 Cplx	92	4	87	96	70	58	2							aph(3'')-Ib / aph(6)-Id					blaTEM-1									glpT_E448K
0		6.3	0.99	Escherichia coli	ERR9845486_contigs	6630	O1			601	88	167	29	7	158	381														blaCTX-M-15 (ESBL)							glpT_E448K / uhpT_E350Q
0		5.0	0.99	Escherichia coli	ERR9845756_contigs	681	O8	H10		38	39	30	13	17	25	28																			pmrB_E123D		glpT_E448K
0		5.1	0.99	Escherichia coli	ERR9845982_contigs	681	O8	H10		38	39	30	13	17	25	28																			pmrB_E123D		glpT_E448K
0		4.8	0.99	Escherichia coli	ERR9846003_contigs	681	O9	H5		38	39	30	13	17	25	28																			pmrB_E123D		glpT_E448K
0		4.7	1.00	Shigella sonnei	ERR9845509_contigs	683		H21		6	4	127	16	24	8	6																			pmrB_Y358N		glpT_E448K
0		5.0	1.00	Escherichia coli	ERR9845897_contigs	6889	O8	H11		6	11	4	618	8	8	2
0		6.7	1.00	Escherichia coli	ERR9845267_contigs	69			ST69 Cplx	21	35	27	6	5	5	4							aadA5 / aph(3'')-Ib					blaTEM-1									glpT_E448K				mph(A)	mph(A)	mph(A)			catA1 / floR	floR
0		5.9	1.00	Escherichia coli	ERR9845355_contigs	69		H18	ST69 Cplx	21	35	27	6	5	5	4							aadA5					blaTEM-1									glpT_E448K				mph(A)	mph(A)	mph(A)
0		5.3	1.00	Escherichia coli	ERR9845394_contigs	69	O15	H18	ST69 Cplx	21	35	27	6	5	5	4							aph(3'')-Ib / aph(6)-Id					blaTEM-1									glpT_E448K
0		5.5	1.00	Escherichia coli	ERR9845396_contigs	69		H18	ST69 Cplx	21	35	27	6	5	5	4							aadA5					blaTEM-1									glpT_E448K
0		5.5	1.00	Escherichia coli	ERR9845408_contigs	69	O153	H18	ST69 Cplx	21	35	27	6	5	5	4							aph(3'')-Ib / aph(6)-Id					blaTEM-1									glpT_E448K
0		5.4	1.00	Escherichia coli	ERR9845409_contigs	69		H18	ST69 Cplx	21	35	27	6	5	5	4							aph(3'')-Ib / aph(6)-Id														glpT_E448K
0		5.6	1.00	Escherichia coli	ERR9845412_contigs	69	O15	H6	ST69 Cplx	21	35	27	6	5	5	4							aadA22					blaTEM-1									glpT_E448K			lnu(G)
0		5.4	1.00	Escherichia coli	ERR9845414_contigs	69	O25	H18	ST69 Cplx	21	35	27	6	5	5	4							aadA5 / aph(3'')-Ib / aph(6)-Id					blaTEM-1									glpT_E448K									catA1
0		5.0	1.00	Escherichia coli	ERR9845419_contigs	69	O117	H4	ST69 Cplx	21	35	27	6	5	5	4																					glpT_E448K
0		5.4	1.00	Escherichia coli	ERR9845423_contigs	69	O25	H18	ST69 Cplx	21	35	27	6	5	5	4							aadA5 / aph(3'')-Ib / aph(6)-Id					blaTEM-1									glpT_E448K				mph(A)	mph(A)	mph(A)
0		5.3	1.00	Escherichia coli	ERR9845429_contigs	69		H18	ST69 Cplx	21	35	27	6	5	5	4				aph(3')-Ia			aph(3'')-Ib / aph(6)-Id					blaTEM-1									glpT_E448K
0		5.3	1.00	Escherichia coli	ERR9845466_contigs	69		H18	ST69 Cplx	21	35	27	6	5	5	4							aph(3'')-Ib / aph(6)-Id					blaTEM-1									glpT_E448K
0		5.2	1.00	Escherichia coli	ERR9845492_contigs	69		H18	ST69 Cplx	21	35	27	6	5	5	4							aadA5 / aph(3'')-Ib / aph(6)-Id					blaTEM-1									glpT_E448K
0		5.4	1.00	Escherichia coli	ERR9845495_contigs	69		H18	ST69 Cplx	21	35	27	6	5	5	4																					glpT_E448K				mph(A)	mph(A)	mph(A)
0		5.1	1.00	Escherichia coli	ERR9845511_contigs	69		H18	ST69 Cplx	21	35	27	6	5	5	4																					glpT_E448K
0		5.2	1.00	Escherichia coli	ERR9845516_contigs	69		H18	ST69 Cplx	21	35	27	6	5	5	4							aadA5					blaTEM-1									glpT_E448K				mph(A)	mph(A)	mph(A)
0		5.3	1.00	Escherichia coli	ERR9845521_contigs	69		H18	ST69 Cplx	21	35	27	6	5	5	4							aadA5 / aph(3'')-Ib					blaTEM-1									glpT_E448K
0		5.3	1.00	Escherichia coli	ERR9845545_contigs	69		H18	ST69 Cplx	21	35	27	6	5	5	4							aadA5					blaTEM-1									glpT_E448K
0		5.3	1.00	Escherichia coli	ERR9845551_contigs	69	O86	H51	ST69 Cplx	21	35	27	6	5	5	4							aadA1					blaTEM-1									glpT_E448K
0		5.3	1.00	Escherichia coli	ERR9845557_contigs	69	O15	H18	ST69 Cplx	21	35	27	6	5	5	4							aadA5					blaTEM-1									glpT_E448K
0		6.9	1.00	Escherichia coli	ERR9845559_contigs	69		H18	ST69 Cplx	21	35	27	6	5	5	4							aadA5 / aph(3'')-Ib / aph(6)-Id					blaTEM-1		blaCTX-M-15 (ESBL)							glpT_E448K				mph(A)	mph(A)	mph(A)
0		5.3	1.00	Escherichia coli	ERR9845575_contigs	69		H18	ST69 Cplx	21	35	27	6	5	5	4							aph(3'')-Ib / aph(6)-Id					blaTEM-1									glpT_E448K				mph(A)	mph(A)	mph(A)
0		5.2	1.00	Escherichia coli	ERR9845580_contigs	69		H18	ST69 Cplx	21	35	27	6	5	5	4																					glpT_E448K
0		5.3	1.00	Escherichia coli	ERR9845581_contigs	69		H18	ST69 Cplx	21	35	27	6	5	5	4							aph(3'')-Ib / aph(6)-Id					blaTEM-1									glpT_E448K				mph(A)	mph(A)	mph(A)
0		5.8	1.00	Escherichia coli	ERR9845597_contigs	69		H18	ST69 Cplx	21	35	27	6	5	5	4														blaCMY-2 (AmpC)							glpT_E448K
0		5.1	1.00	Escherichia coli	ERR9845609_contigs	69	O117	H4	ST69 Cplx	21	35	27	6	5	5	4																					glpT_E448K
0		5.2	1.00	Escherichia coli	ERR9845619_contigs	69	O15	H18	ST69 Cplx	21	35	27	6	5	5	4		aac(3)-IIe					aadA5					blaTEM-1									glpT_E448K				mph(A)	mph(A)	mph(A)
0		5.1	1.00	Escherichia coli	ERR9845658_contigs	69	O117	H4	ST69 Cplx	21	35	27	6	5	5	4																					glpT_E448K
0		5.4	1.00	Escherichia coli	ERR9845659_contigs	69		H18	ST69 Cplx	21	35	27	6	5	5	4							aadA5					blaTEM-1									glpT_E448K
0		5.0	1.00	Escherichia coli	ERR9845684_contigs	69		H18	ST69 Cplx	21	35	27	6	5	5	4							aph(3'')-Ib / aph(6)-Id					blaTEM-1									glpT_E448K
0		5.0	1.00	Escherichia coli	ERR9845712_contigs	69		H18	ST69 Cplx	21	35	27	6	5	5	4																					glpT_E448K
0		5.3	1.00	Escherichia coli	ERR9845714_contigs	69		H18	ST69 Cplx	21	35	27	6	5	5	4		aac(3)-IId										blaTEM-1									glpT_E448K
0		5.2	1.00	Escherichia coli	ERR9845722_contigs	69		H18	ST69 Cplx	21	35	27	6	5	5	4							aph(3'')-Ib / aph(6)-Id					blaTEM-1									glpT_E448K
0		5.2	1.00	Escherichia coli	ERR9845733_contigs	69	O15	H6	ST69 Cplx	21	35	27	6	5	5	4												blaTEM-1									glpT_E448K
0		5.4	1.00	Escherichia coli	ERR9845735_contigs	69		H18	ST69 Cplx	21	35	27	6	5	5	4							aadA5 / aph(3'')-Ib / aph(6)-Id					blaTEM-1									glpT_E448K
0		5.4	1.00	Escherichia coli	ERR9845749_contigs	69	O153	H2	ST69 Cplx	21	35	27	6	5	5	4							aph(3'')-Ib					blaTEM-1									glpT_E448K
0		5.1	1.00	Escherichia coli	ERR9845755_contigs	69		H18	ST69 Cplx	21	35	27	6	5	5	4							aph(3'')-Ib / aph(6)-Id					blaTEM-1									glpT_E448K
0		5.1	1.00	Escherichia coli	ERR9845760_contigs	69	O117	H4	ST69 Cplx	21	35	27	6	5	5	4																					glpT_E448K
0		5.2	1.00	Escherichia coli	ERR9845765_contigs	69	O86	H18	ST69 Cplx	21	35	27	6	5	5	4							aph(3'')-Ib					blaTEM-1									glpT_E448K
0		5.5	1.00	Escherichia coli	ERR9845780_contigs	69		H18	ST69 Cplx	21	35	27	6	5	5	4							aadA5					blaTEM-1									glpT_E448K									catA1
0		5.4	1.00	Escherichia coli	ERR9845785_contigs	69	O153	H2	ST69 Cplx	21	35	27	6	5	5	4							aph(3'')-Ib / aph(6)-Id					blaTEM-1									glpT_E448K				mph(A)	mph(A)	mph(A)
0		5.2	1.00	Escherichia coli	ERR9845788_contigs	69	O117	H4	ST69 Cplx	21	35	27	6	5	5	4							aadA2 / aph(3'')-Ib / aph(6)-Id					blaTEM-1									glpT_E448K				mph(A)	mph(A)	mph(A)
0		5.3	1.00	Escherichia coli	ERR9845790_contigs	69		H18	ST69 Cplx	21	35	27	6	5	5	4												blaTEM-1							basR_S39I		glpT_E448K				mph(A)	mph(A)	mph(A)
0		5.1	1.00	Escherichia coli	ERR9845797_contigs	69	O117	H4	ST69 Cplx	21	35	27	6	5	5	4																					glpT_E448K
0		5.1	1.00	Escherichia coli	ERR9845813_contigs	69		H18	ST69 Cplx	21	35	27	6	5	5	4				aph(3')-Ia																	glpT_E448K
0		5.1	1.00	Escherichia coli	ERR9845837_contigs	69	O117	H4	ST69 Cplx	21	35	27	6	5	5	4																					glpT_E448K
0		5.4	1.00	Escherichia coli	ERR9845839_contigs	69	O15	H18	ST69 Cplx	21	35	27	6	5	5	4							aph(3'')-Ib / aph(6)-Id					blaTEM-1									glpT_E448K
0		5.4	1.00	Escherichia coli	ERR9845847_contigs	69		H18	ST69 Cplx	21	35	27	6	5	5	4																					glpT_E448K
0		5.2	1.00	Escherichia coli	ERR9845854_contigs	69	O15	H18	ST69 Cplx	21	35	27	6	5	5	4							aph(3'')-Ib / aph(6)-Id					blaTEM-1									glpT_E448K
0		5.3	1.00	Escherichia coli	ERR9845888_contigs	69	O153	H2	ST69 Cplx	21	35	27	6	5	5	4							aadA5 / aph(3'')-Ib / aph(6)-Id					blaTEM-1									glpT_E448K				mph(A)	mph(A)	mph(A)
0		5.2	1.00	Escherichia coli	ERR9845919_contigs	69	O15	H1	ST69 Cplx	21	35	27	6	5	5	4												blaTEM-1									glpT_E448K									catA1
0		5.4	1.00	Escherichia coli	ERR9845933_contigs	69	O15	H18	ST69 Cplx	21	35	27	6	5	5	4							aph(3'')-Ib					blaTEM-1									glpT_E448K
0		5.3	1.00	Escherichia coli	ERR9845966_contigs	69		H18	ST69 Cplx	21	35	27	6	5	5	4																					glpT_E448K				erm(B) / mph(A)	erm(B) / mph(A)	erm(B) / mph(A)
0		5.4	1.00	Escherichia coli	ERR9845979_contigs	69		H18	ST69 Cplx	21	35	27	6	5	5	4							aadA5					blaTEM-1									glpT_E448K
0		5.3	1.00	Escherichia coli	ERR9845987_contigs	69		H18	ST69 Cplx	21	35	27	6	5	5	4												blaTEM-1									glpT_E448K
0		5.2	1.00	Escherichia coli	ERR9845994_contigs	69	O153	H2	ST69 Cplx	21	35	27	6	5	5	4							aadA5 / aph(3'')-Ib / aph(6)-Id					blaTEM-1									glpT_E448K
0		5.1	0.99	Escherichia coli	ERR9845832_contigs	70	O7	H15		34	36	28	25	28	16	4							aadA5														glpT_E448K
0		5.4	0.98	Escherichia coli	ERR9845264_contigs	73		H1	ST73 Cplx	36	24	9	13	17	11	25							aph(3'')-Ib / aph(6)-Id					blaTEM-1							pmrB_E123D		glpT_E448K
0		5.3	1.00	Escherichia coli	ERR9845280_contigs	73	O6	H1	ST73 Cplx	36	24	9	13	17	11	25				aph(3')-Ia										blaOXA-1					pmrB_E123D		glpT_E448K									catA1
0		5.2	0.98	Escherichia coli	ERR9845289_contigs	73		H1	ST73 Cplx	36	24	9	13	17	11	25							aph(3'')-Ib					blaTEM-1							pmrB_E123D		glpT_E448K
0		5.0	1.00	Escherichia coli	ERR9845295_contigs	73	O6	H1	ST73 Cplx	36	24	9	13	17	11	25																			pmrB_E123D		glpT_E448K
0		5.2	1.00	Escherichia coli	ERR9845299_contigs	73	O6	H1	ST73 Cplx	36	24	9	13	17	11	25							aadA1 / aph(3'')-Ib / aph(6)-Id					blaTEM-1							pmrB_E123D		glpT_E448K
0		5.0	1.00	Escherichia coli	ERR9845306_contigs	73		H1	ST73 Cplx	36	24	9	13	17	11	25																			pmrB_E123D		glpT_E448K
0		5.2	1.00	Escherichia coli	ERR9845307_contigs	73	O6	H1	ST73 Cplx	36	24	9	13	17	11	25							aadA1					blaSHV-1							pmrB_E123D		glpT_E448K
0		5.2	0.98	Escherichia coli	ERR9845352_contigs	73	O6	H1	ST73 Cplx	36	24	9	13	17	11	25							aph(3'')-Ib / aph(6)-Id					blaTEM-1							pmrB_E123D		glpT_E448K
0		5.5	1.00	Escherichia coli	ERR9845368_contigs	73	O6	H1	ST73 Cplx	36	24	9	13	17	11	25																			pmrB_E123D		glpT_E448K
0		5.2	1.00	Escherichia coli	ERR9845374_contigs	73	O6	H1	ST73 Cplx	36	24	9	13	17	11	25												blaTEM-1							pmrB_E123D		glpT_E448K
0		5.0	1.00	Escherichia coli	ERR9845378_contigs	73	O22	H1	ST73 Cplx	36	24	9	13	17	11	25																			pmrB_E123D		glpT_E448K
0		5.2	1.00	Escherichia coli	ERR9845380_contigs	73		H1	ST73 Cplx	36	24	9	13	17	11	25							aadA1 / aph(3'')-Ib / aph(6)-Id					blaTEM-30							pmrB_E123D		glpT_E448K
0		5.2	1.00	Escherichia coli	ERR9845381_contigs	73	O6	H1	ST73 Cplx	36	24	9	13	17	11	25							aadA1					blaSHV-1							pmrB_E123D		glpT_E448K
0		5.2	1.00	Escherichia coli	ERR9845385_contigs	73	O6	H1	ST73 Cplx	36	24	9	13	17	11	25							aadA1 / aph(3'')-Ib / aph(6)-Id												pmrB_E123D		glpT_E448K
0		5.2	0.98	Escherichia coli	ERR9845387_contigs	73	O6	H1	ST73 Cplx	36	24	9	13	17	11	25												blaTEM-1							pmrB_E123D		glpT_E448K
0		5.2	1.00	Escherichia coli	ERR9845397_contigs	73	O6	H1	ST73 Cplx	36	24	9	13	17	11	25																			pmrB_E123D		glpT_E448K
0		5.3	1.00	Escherichia coli	ERR9845400_contigs	73	O6	H1	ST73 Cplx	36	24	9	13	17	11	25												blaTEM-1							pmrB_E123D		glpT_E448K
0		5.3	1.00	Escherichia coli	ERR9845410_contigs	73	O6	H1	ST73 Cplx	36	24	9	13	17	11	25							aadA1 / aph(3'')-Ib / aph(6)-Id					blaTEM-1							pmrB_E123D		glpT_E448K
0		5.1	1.00	Escherichia coli	ERR9845415_contigs	73	O25	H1	ST73 Cplx	36	24	9	13	17	11	25																			pmrB_E123D		glpT_E448K
0		5.0	1.00	Escherichia coli	ERR9845424_contigs	73	O22	H1	ST73 Cplx	36	24	9	13	17	11	25																			pmrB_E123D		glpT_E448K
0		5.2	1.00	Escherichia coli	ERR9845425_contigs	73	O6	H1	ST73 Cplx	36	24	9	13	17	11	25												blaTEM-1							pmrB_E123D		glpT_E448K
0		5.1	1.00	Escherichia coli	ERR9845430_contigs	73		H1	ST73 Cplx	36	24	9	13	17	11	25																			pmrB_E123D		glpT_E448K
0		5.2	1.00	Escherichia coli	ERR9845432_contigs	73	O6	H1	ST73 Cplx	36	24	9	13	17	11	25																			pmrB_E123D		glpT_E448K
0		5.9	1.00	Escherichia coli	ERR9845433_contigs	73	O6	H1	ST73 Cplx	36	24	9	13	17	11	25							aadA1					blaSHV-1 / blaTEM-1							pmrB_E123D		glpT_E448K
0		5.1	0.98	Escherichia coli	ERR9845436_contigs	73		H1	ST73 Cplx	36	24	9	13	17	11	25																			pmrB_E123D		glpT_E448K
0		5.2	0.98	Escherichia coli	ERR9845439_contigs	73	O6	H1	ST73 Cplx	36	24	9	13	17	11	25							aadA1					blaSHV-1							pmrB_E123D		glpT_E448K
0		5.2	0.98	Escherichia coli	ERR9845444_contigs	73	O6	H1	ST73 Cplx	36	24	9	13	17	11	25							aadA1					blaSHV-1							pmrB_E123D		glpT_E448K
0		5.3	1.00	Escherichia coli	ERR9845452_contigs	73	O6	H1	ST73 Cplx	36	24	9	13	17	11	25							aadA1 / aph(3'')-Ib / aph(6)-Id					blaTEM-1							pmrB_E123D		glpT_E448K
0		5.2	1.00	Escherichia coli	ERR9845456_contigs	73	O6	H1	ST73 Cplx	36	24	9	13	17	11	25							aadA1					blaSHV							pmrB_E123D		glpT_E448K
0		5.0	0.98	Escherichia coli	ERR9845476_contigs	73	O6	H1	ST73 Cplx	36	24	9	13	17	11	25																			pmrB_E123D		glpT_E448K
0		5.1	0.98	Escherichia coli	ERR9845477_contigs	73	O6	H1	ST73 Cplx	36	24	9	13	17	11	25																			pmrB_E123D		glpT_E448K
0		5.1	0.98	Escherichia coli	ERR9845483_contigs	73	O6	H1	ST73 Cplx	36	24	9	13	17	11	25																			pmrB_E123D		glpT_E448K
0		5.3	1.00	Escherichia coli	ERR9845485_contigs	73	O25	H1	ST73 Cplx	36	24	9	13	17	11	25												blaTEM-1							pmrB_E123D		glpT_E448K
0		5.2	1.00	Escherichia coli	ERR9845489_contigs	73	O6	H1	ST73 Cplx	36	24	9	13	17	11	25												blaSHV-1							pmrB_E123D		glpT_E448K
0		5.2	0.98	Escherichia coli	ERR9845498_contigs	73		H1	ST73 Cplx	36	24	9	13	17	11	25				aph(3')-Ia								blaTEM-1							pmrB_E123D		glpT_E448K									catA1
0		5.4	1.00	Escherichia coli	ERR9845505_contigs	73	O6	H1	ST73 Cplx	36	24	9	13	17	11	25							aadA1 / aph(6)-Id					blaTEM-1							pmrB_E123D		glpT_E448K									catA1
0		5.2	0.98	Escherichia coli	ERR9845507_contigs	73		H1	ST73 Cplx	36	24	9	13	17	11	25							aadA1					blaSHV-1							pmrB_E123D		glpT_E448K
0		5.1	1.00	Escherichia coli	ERR9845510_contigs	73	O6	H1	ST73 Cplx	36	24	9	13	17	11	25							aph(6)-Id					blaTEM-1							pmrB_E123D		glpT_E448K
0		5.3	1.00	Escherichia coli	ERR9845515_contigs	73	O6	H1	ST73 Cplx	36	24	9	13	17	11	25							aadA1 / aph(3'')-Ib / aph(6)-Id					blaTEM-1							pmrB_E123D		glpT_E448K
0		5.8	1.00	Escherichia coli	ERR9845520_contigs	73	O6	H1	ST73 Cplx	36	24	9	13	17	11	25		aac(3)-IIe										blaTEM-70							pmrB_E123D		glpT_E448K
0		6.3	1.00	Escherichia coli	ERR9845525_contigs	73			ST73 Cplx	36	24	9	13	17	11	25														blaCTX-M-15 (ESBL)					pmrB_E123D		glpT_E448K
0		5.1	1.00	Escherichia coli	ERR9845547_contigs	73	O25	H1	ST73 Cplx	36	24	9	13	17	11	25																			pmrB_E123D		glpT_E448K
0		4.9	1.00	Escherichia coli	ERR9845548_contigs	73	O25	H1	ST73 Cplx	36	24	9	13	17	11	25																			pmrB_E123D		glpT_E448K
0		5.2	0.98	Escherichia coli	ERR9845567_contigs	73	O6	H1	ST73 Cplx	36	24	9	13	17	11	25																			pmrB_E123D		glpT_E448K
0		5.3	0.98	Escherichia coli	ERR9845569_contigs	73		H1	ST73 Cplx	36	24	9	13	17	11	25							aph(3'')-Ib					blaTEM-1							pmrB_E123D		glpT_E448K
0		5.2	0.98	Escherichia coli	ERR9845585_contigs	73	O25	H1	ST73 Cplx	36	24	9	13	17	11	25																			pmrB_E123D		glpT_E448K
0		5.2	1.00	Escherichia coli	ERR9845586_contigs	73		H1	ST73 Cplx	36	24	9	13	17	11	25																			pmrB_E123D		glpT_E448K
0		5.2	1.00	Escherichia coli	ERR9845592_contigs	73	O6	H1	ST73 Cplx	36	24	9	13	17	11	25												blaTEM-1							pmrB_E123D		glpT_E448K
0		5.2	1.00	Escherichia coli	ERR9845596_contigs	73	O22	H1	ST73 Cplx	36	24	9	13	17	11	25																			pmrB_E123D		glpT_E448K
0		5.1	1.00	Escherichia coli	ERR9845598_contigs	73	O6	H1	ST73 Cplx	36	24	9	13	17	11	25																			pmrB_E123D		glpT_E448K
0		5.3	0.98	Escherichia coli	ERR9845626_contigs	73		H1	ST73 Cplx	36	24	9	13	17	11	25							aph(3'')-Ib / aph(6)-Id					blaTEM-1							pmrB_E123D		glpT_E448K
0		5.2	1.00	Escherichia coli	ERR9845629_contigs	73	O6	H1	ST73 Cplx	36	24	9	13	17	11	25																			pmrB_E123D		glpT_E448K
0		5.1	1.00	Escherichia coli	ERR9845630_contigs	73	O6	H1	ST73 Cplx	36	24	9	13	17	11	25																			pmrB_E123D		glpT_E448K
0		5.3	0.98	Escherichia coli	ERR9845637_contigs	73		H1	ST73 Cplx	36	24	9	13	17	11	25																			pmrB_E123D		glpT_E448K
0		5.0	1.00	Escherichia coli	ERR9845638_contigs	73	O6	H1	ST73 Cplx	36	24	9	13	17	11	25																			pmrB_E123D		glpT_E448K
0		5.2	1.00	Escherichia coli	ERR9845641_contigs	73	O6	H1	ST73 Cplx	36	24	9	13	17	11	25												blaTEM-1							pmrB_E123D		glpT_E448K									catA1
0		5.2	1.00	Escherichia coli	ERR9845643_contigs	73	O6	H1	ST73 Cplx	36	24	9	13	17	11	25							aadA1							blaOXA-1					pmrB_E123D		glpT_E448K
0		5.2	1.00	Escherichia coli	ERR9845652_contigs	73	O6	H1	ST73 Cplx	36	24	9	13	17	11	25												blaTEM-1							pmrB_E123D		glpT_E448K
0		5.1	1.00	Escherichia coli	ERR9845656_contigs	73	O6	H1	ST73 Cplx	36	24	9	13	17	11	25																			pmrB_E123D		glpT_E448K
0		5.3	1.00	Escherichia coli	ERR9845667_contigs	73	O25	H1	ST73 Cplx	36	24	9	13	17	11	25												blaTEM-1							pmrB_E123D		glpT_E448K
0		5.2	1.00	Escherichia coli	ERR9845675_contigs	73	O22	H1	ST73 Cplx	36	24	9	13	17	11	25																			pmrB_E123D		glpT_E448K
0		5.2	1.00	Escherichia coli	ERR9845676_contigs	73	O6	H1	ST73 Cplx	36	24	9	13	17	11	25							aadA1					blaSHV-1							pmrB_E123D		glpT_E448K
0		5.2	1.00	Escherichia coli	ERR9845685_contigs	73	O6	H1	ST73 Cplx	36	24	9	13	17	11	25				aph(3')-Ia			aadA1							blaOXA-1					pmrB_E123D		glpT_E448K
0		5.3	1.00	Escherichia coli	ERR9845699_contigs	73	O6	H1	ST73 Cplx	36	24	9	13	17	11	25							aph(3'')-Ib / aph(6)-Id					blaTEM-1							pmrB_E123D		glpT_E448K									catA1
0		5.3	1.00	Escherichia coli	ERR9845709_contigs	73	O6	H1	ST73 Cplx	36	24	9	13	17	11	25							aadA1												pmrB_E123D		glpT_E448K
0		5.2	1.00	Escherichia coli	ERR9845715_contigs	73	O6	H1	ST73 Cplx	36	24	9	13	17	11	25												blaTEM-1							pmrB_E123D		glpT_E448K
0		5.3	0.98	Escherichia coli	ERR9845717_contigs	73		H1	ST73 Cplx	36	24	9	13	17	11	25																			pmrB_E123D		glpT_E448K
0		5.3	1.00	Escherichia coli	ERR9845718_contigs	73	O6	H1	ST73 Cplx	36	24	9	13	17	11	25							aadA1 / aph(3'')-Ib / aph(6)-Id					blaTEM-1							pmrB_E123D		glpT_E448K
0		5.3	1.00	Escherichia coli	ERR9845725_contigs	73	O6	H1	ST73 Cplx	36	24	9	13	17	11	25												blaTEM-1							pmrB_E123D		glpT_E448K
0		5.1	0.98	Escherichia coli	ERR9845734_contigs	73		H1	ST73 Cplx	36	24	9	13	17	11	25												blaTEM-1							pmrB_E123D		glpT_E448K
0		5.2	0.98	Escherichia coli	ERR9845736_contigs	73	O6		ST73 Cplx	36	24	9	13	17	11	25							aadA1 / aph(3'')-Ib / aph(6)-Id					blaTEM-1							pmrB_E123D		glpT_E448K
0		5.2	1.00	Escherichia coli	ERR9845739_contigs	73	O6	H1	ST73 Cplx	36	24	9	13	17	11	25							aadA1					blaSHV-1							pmrB_E123D		glpT_E448K
0		5.2	0.98	Escherichia coli	ERR9845741_contigs	73		H1	ST73 Cplx	36	24	9	13	17	11	25																			pmrB_E123D		glpT_E448K
0		5.2	0.98	Escherichia coli	ERR9845744_contigs	73	O6	H1	ST73 Cplx	36	24	9	13	17	11	25																			pmrB_E123D		glpT_E448K
0		5.2	0.98	Escherichia coli	ERR9845745_contigs	73	O6	H1	ST73 Cplx	36	24	9	13	17	11	25							aph(3'')-Ib / aph(6)-Id					blaTEM-1							pmrB_E123D		glpT_E448K									catA1
0		5.2	1.00	Escherichia coli	ERR9845746_contigs	73	O6	H1	ST73 Cplx	36	24	9	13	17	11	25							aadA1					blaSHV-1							pmrB_E123D		glpT_E448K
0		5.3	0.98	Escherichia coli	ERR9845750_contigs	73		H1	ST73 Cplx	36	24	9	13	17	11	25							aph(6)-Id					blaTEM-1							pmrB_E123D		glpT_E448K
0		5.2	0.98	Escherichia coli	ERR9845753_contigs	73	O6	H1	ST73 Cplx	36	24	9	13	17	11	25							aadA1 / aph(3'')-Ib / aph(6)-Id					blaTEM-1							pmrB_E123D		glpT_E448K
0		5.0	1.00	Escherichia coli	ERR9845762_contigs	73	O6	H1	ST73 Cplx	36	24	9	13	17	11	25																			pmrB_E123D		glpT_E448K
0		5.2	0.98	Escherichia coli	ERR9845764_contigs	73		H1	ST73 Cplx	36	24	9	13	17	11	25							aadA1					blaTEM-1							pmrB_E123D		glpT_E448K									catA1
0		5.2	1.00	Escherichia coli	ERR9845767_contigs	73	O25	H1	ST73 Cplx	36	24	9	13	17	11	25																			pmrB_E123D		glpT_E448K
0		5.1	1.00	Escherichia coli	ERR9845769_contigs	73	O6	H1	ST73 Cplx	36	24	9	13	17	11	25							aadA1					blaSHV-1							pmrB_E123D		glpT_E448K
0		5.2	1.00	Escherichia coli	ERR9845773_contigs	73	O6	H1	ST73 Cplx	36	24	9	13	17	11	25							aadA1					blaSHV-1							pmrB_E123D		glpT_E448K
0		5.1	1.00	Escherichia coli	ERR9845779_contigs	73	O6	H1	ST73 Cplx	36	24	9	13	17	11	25												blaTEM-1							pmrB_E123D		glpT_E448K
0		5.2	1.00	Escherichia coli	ERR9845783_contigs	73	O6	H1	ST73 Cplx	36	24	9	13	17	11	25							aadA1					blaSHV-1							pmrB_E123D		glpT_E448K
0		5.1	1.00	Escherichia coli	ERR9845786_contigs	73	O6	H1	ST73 Cplx	36	24	9	13	17	11	25																			pmrB_E123D		glpT_E448K
0		5.2	1.00	Escherichia coli	ERR9845801_contigs	73	O6	H1	ST73 Cplx	36	24	9	13	17	11	25							aadA1					blaTEM-1							pmrB_E123D		glpT_E448K
0		5.8	1.00	Escherichia coli	ERR9845802_contigs	73		H1	ST73 Cplx	36	24	9	13	17	11	25																			pmrB_E123D		glpT_E448K
0		5.2	1.00	Escherichia coli	ERR9845809_contigs	73	O6	H1	ST73 Cplx	36	24	9	13	17	11	25												blaTEM-1							pmrB_E123D		glpT_E448K				acrB_R717L
0		5.2	0.98	Escherichia coli	ERR9845811_contigs	73	O6	H1	ST73 Cplx	36	24	9	13	17	11	25							aadA1												pmrB_E123D		glpT_E448K									catA1
0		5.3	1.00	Escherichia coli	ERR9845814_contigs	73	O6	H1	ST73 Cplx	36	24	9	13	17	11	25							aadA1					blaSHV-1							pmrB_E123D		glpT_E448K
0		5.3	1.00	Escherichia coli	ERR9845827_contigs	73	O6	H1	ST73 Cplx	36	24	9	13	17	11	25												blaTEM-1							pmrB_E123D		glpT_E448K
0		5.1	0.98	Escherichia coli	ERR9845831_contigs	73	O6	H1	ST73 Cplx	36	24	9	13	17	11	25																			pmrB_E123D		glpT_E448K
0		5.1	1.00	Escherichia coli	ERR9845834_contigs	73		H1	ST73 Cplx	36	24	9	13	17	11	25																			pmrB_E123D		glpT_E448K
0		5.1	1.00	Escherichia coli	ERR9845835_contigs	73	O6	H1	ST73 Cplx	36	24	9	13	17	11	25																			pmrB_E123D		glpT_E448K
0		5.3	0.98	Escherichia coli	ERR9845843_contigs	73	O6	H1	ST73 Cplx	36	24	9	13	17	11	25							aadA1					blaTEM-1		blaOXA-1					pmrB_E123D		glpT_E448K
0		5.2	0.98	Escherichia coli	ERR9845860_contigs	73		H1	ST73 Cplx	36	24	9	13	17	11	25																			pmrB_E123D		glpT_E448K
0		5.0	1.00	Escherichia coli	ERR9845864_contigs	73	O6	H1	ST73 Cplx	36	24	9	13	17	11	25																			pmrB_E123D		glpT_E448K
0		5.0	1.00	Escherichia coli	ERR9845868_contigs	73		H1	ST73 Cplx	36	24	9	13	17	11	25																			pmrB_E123D		glpT_E448K
0		5.1	1.00	Escherichia coli	ERR9845872_contigs	73	O6	H1	ST73 Cplx	36	24	9	13	17	11	25																			pmrB_E123D		glpT_E448K
0		5.1	1.00	Escherichia coli	ERR9845875_contigs	73	O6	H1	ST73 Cplx	36	24	9	13	17	11	25							aadA1					blaSHV-1							pmrB_E123D		glpT_E448K
0		5.1	1.00	Escherichia coli	ERR9845877_contigs	73	O6	H1	ST73 Cplx	36	24	9	13	17	11	25																			pmrB_E123D		glpT_E448K
0		5.3	1.00	Escherichia coli	ERR9845880_contigs	73	O6	H1	ST73 Cplx	36	24	9	13	17	11	25												blaTEM-1							pmrB_E123D		glpT_E448K									catA1
0		5.3	0.98	Escherichia coli	ERR9845886_contigs	73		H1	ST73 Cplx	36	24	9	13	17	11	25							aph(6)-Id					blaTEM-1							pmrB_E123D		glpT_E448K
0		5.3	1.00	Escherichia coli	ERR9845898_contigs	73	O6	H1	ST73 Cplx	36	24	9	13	17	11	25							aadA1 / aph(3'')-Ib / aph(6)-Id					blaTEM-1							pmrB_E123D		glpT_E448K
0		5.3	1.00	Escherichia coli	ERR9845902_contigs	73	O6	H1	ST73 Cplx	36	24	9	13	17	11	25							aadA1												pmrB_E123D		glpT_E448K
0		5.2	1.00	Escherichia coli	ERR9845905_contigs	73		H1	ST73 Cplx	36	24	9	13	17	11	25							aadA1					blaSHV-1							pmrB_E123D		glpT_E448K
0		5.3	1.00	Escherichia coli	ERR9845910_contigs	73	O6	H1	ST73 Cplx	36	24	9	13	17	11	25												blaTEM-1							pmrB_E123D		glpT_E448K
0		5.3	1.00	Escherichia coli	ERR9845922_contigs	73		H1	ST73 Cplx	36	24	9	13	17	11	25												blaTEM-1							pmrB_E123D		glpT_E448K
0		5.2	1.00	Escherichia coli	ERR9845926_contigs	73	O6	H1	ST73 Cplx	36	24	9	13	17	11	25												blaTEM-1							pmrB_E123D		glpT_E448K
0		5.2	0.98	Escherichia coli	ERR9845928_contigs	73		H1	ST73 Cplx	36	24	9	13	17	11	25												blaTEM-1							pmrB_E123D		glpT_E448K
0		5.3	1.00	Escherichia coli	ERR9845938_contigs	73	O6	H1	ST73 Cplx	36	24	9	13	17	11	25							aadA1 / aph(3'')-Ib / aph(6)-Id					blaTEM-1							pmrB_E123D		glpT_E448K
0		5.0	1.00	Escherichia coli	ERR9845948_contigs	73	O25	H1	ST73 Cplx	36	24	9	13	17	11	25																			pmrB_E123D		glpT_E448K
0		5.2	1.00	Escherichia coli	ERR9845958_contigs	73	O6	H1	ST73 Cplx	36	24	9	13	17	11	25												blaTEM-1							pmrB_E123D		glpT_E448K
0		5.1	0.98	Escherichia coli	ERR9845973_contigs	73	O6	H1	ST73 Cplx	36	24	9	13	17	11	25												blaTEM-1							pmrB_E123D		glpT_E448K
0		6.8	1.00	Escherichia coli	ERR9845301_contigs	80	O75	H7	ST568 Cplx	13	24	19	14	23	1	10							aadA5					blaTEM-1							pmrB_E123D		glpT_E448K / uhpT_E350Q				mph(A)	mph(A)	mph(A)
0		5.2	1.00	Escherichia coli	ERR9845848_contigs	80	O7	H7	ST568 Cplx	13	24	19	14	23	1	10																			pmrB_E123D		glpT_E448K / uhpT_E350Q
0		5.1	0.99	Escherichia coli	ERR9845748_contigs	83	O6	H5		13	38	19	13	30	25	29												blaTEM-1							pmrB_E123D		glpT_E448K / uhpT_E350Q
0		5.2	0.99	Escherichia coli	ERR9845882_contigs	83	O6	H5		13	38	19	13	30	25	29												blaTEM-1							pmrB_E123D		glpT_E448K / uhpT_E350Q
0		4.9	1.00	Escherichia coli	ERR9845960_contigs	8677		H3		10	11	292	8	8	18	2																					glpT_E448K
0		5.1	1.00	Escherichia coli	ERR9845309_contigs	88	O8	H17	ST23 Cplx	6	4	12	1	20	12	7				aph(3')-Ia			aadA1 / aph(3'')-Ib					blaTEM							pmrB_Y358N		glpT_E448K
0		4.9	1.00	Escherichia coli	ERR9845549_contigs	88	O160	H25	ST23 Cplx	6	4	12	1	20	12	7				aph(3')-Ia			aadA1					blaTEM-1							pmrB_Y358N		glpT_E448K
0		5.0	1.00	Escherichia coli	ERR9845554_contigs	88		H12	ST23 Cplx	6	4	12	1	20	12	7							aadA1 / aph(3'')-Ib / aph(6)-Id					blaTEM-1							pmrB_Y358N		glpT_E448K
0		5.0	1.00	Escherichia coli	ERR9845613_contigs	88	O9a	H17	ST23 Cplx	6	4	12	1	20	12	7		aac(3)-IId / aac(3)-VIa					aadA22												pmrB_Y358N		glpT_E448K									floR	floR
0		4.9	1.00	Escherichia coli	ERR9845821_contigs	88	O8	H10	ST23 Cplx	6	4	12	1	20	12	7																			pmrB_Y358N		glpT_E448K
0		5.3	1.00	Escherichia coli	ERR9845836_contigs	88	O8	H17	ST23 Cplx	6	4	12	1	20	12	7							aadA1							blaOXA-1					pmrB_Y358N		glpT_E448K									catA1
0		4.9	1.00	Escherichia coli	ERR9845671_contigs	93	O15	H10	ST168 Cplx	6	11	4	10	7	8	6																					glpT_E448K
0		4.9	0.99	Escherichia coli	ERR9845421_contigs	939	O159			80	4	33	16	7	8	6																			pmrB_Y358N		glpT_E448K
0		5.4	1.00	Escherichia coli	ERR9845272_contigs	95	O45	H7	ST95 Cplx	37	38	19	37	17	11	26							aph(3'')-Ib				marR_S3N	blaTEM-1							pmrB_E123D		glpT_E448K									marR_S3N
0		6.5	1.00	Escherichia coli	ERR9845273_contigs	95	O75	H55	ST95 Cplx	37	38	19	37	17	11	26											marR_S3N								pmrB_E123D		glpT_E448K									marR_S3N
0		5.1	1.00	Escherichia coli	ERR9845364_contigs	95	O45	H7	ST95 Cplx	37	38	19	37	17	11	26											marR_S3N	blaTEM-1							pmrB_E123D		glpT_E448K									marR_S3N
0		5.3	1.00	Escherichia coli	ERR9845375_contigs	95		H4	ST95 Cplx	37	38	19	37	17	11	26											marR_S3N			blaCTX-M-15 (ESBL)					pmrB_E123D		glpT_E448K				erm(B) / mph(A)	erm(B) / mph(A)	erm(B) / mph(A)			marR_S3N
0		5.4	1.00	Escherichia coli	ERR9845418_contigs	95	O25	H4	ST95 Cplx	37	38	19	37	17	11	26											marR_S3N								pmrB_E123D		glpT_E448K									marR_S3N
0		5.0	1.00	Escherichia coli	ERR9845434_contigs	95	O1	H7	ST95 Cplx	37	38	19	37	17	11	26											marR_S3N								pmrB_E123D		glpT_E448K									marR_S3N
0		5.1	1.00	Escherichia coli	ERR9845447_contigs	95		H7	ST95 Cplx	37	38	19	37	17	11	26											marR_S3N								pmrB_E123D		glpT_E448K									marR_S3N
0		5.1	1.00	Escherichia coli	ERR9845449_contigs	95		H7	ST95 Cplx	37	38	19	37	17	11	26											marR_S3N								pmrB_E123D		glpT_E448K									marR_S3N
0		5.1	1.00	Escherichia coli	ERR9845461_contigs	95	O1	H7	ST95 Cplx	37	38	19	37	17	11	26											marR_S3N	blaSHV-1							pmrB_E123D		glpT_E448K									marR_S3N
0		5.4	1.00	Escherichia coli	ERR9845462_contigs	95		H7	ST95 Cplx	37	38	19	37	17	11	26				aph(3')-Ia							marR_S3N								pmrB_E123D		glpT_E448K									marR_S3N
0		5.1	1.00	Escherichia coli	ERR9845463_contigs	95	O1	H7	ST95 Cplx	37	38	19	37	17	11	26											marR_S3N								pmrB_E123D		glpT_E448K									marR_S3N
0		5.3	1.00	Escherichia coli	ERR9845464_contigs	95		H4	ST95 Cplx	37	38	19	37	17	11	26							aph(3'')-Ib				marR_S3N	blaTEM-1							pmrB_E123D		glpT_E448K									marR_S3N
0		5.2	1.00	Escherichia coli	ERR9845480_contigs	95	O1	H7	ST95 Cplx	37	38	19	37	17	11	26											marR_S3N								pmrB_E123D		glpT_E448K									marR_S3N
0		5.3	1.00	Escherichia coli	ERR9845500_contigs	95		H4	ST95 Cplx	37	38	19	37	17	11	26											marR_S3N	blaTEM-1							pmrB_E123D		fosA4 / glpT_E448K				mph(A)	mph(A)	mph(A)			marR_S3N
0		6.0	1.00	Escherichia coli	ERR9845527_contigs	95	O1		ST95 Cplx	37	38	19	37	17	11	26											marR_S3N			blaCTX-M-15 (ESBL)					pmrB_E123D		glpT_E448K									marR_S3N
0		5.1	1.00	Escherichia coli	ERR9845534_contigs	95	O1	H7	ST95 Cplx	37	38	19	37	17	11	26											marR_S3N								pmrB_E123D		glpT_E448K									marR_S3N
0		5.1	1.00	Escherichia coli	ERR9845543_contigs	95	O1	H7	ST95 Cplx	37	38	19	37	17	11	26											marR_S3N								pmrB_E123D		glpT_E448K									marR_S3N
0		5.0	1.00	Escherichia coli	ERR9845553_contigs	95	O1		ST95 Cplx	37	38	19	37	17	11	26											marR_S3N								pmrB_E123D		glpT_E448K									marR_S3N
0		5.2	1.00	Escherichia coli	ERR9845560_contigs	95	O1	H7	ST95 Cplx	37	38	19	37	17	11	26											marR_S3N								pmrB_E123D		glpT_E448K									marR_S3N
0		6.1	1.00	Escherichia coli	ERR9845606_contigs	95			ST95 Cplx	37	38	19	37	17	11	26											marR_S3N	blaTEM-1							pmrB_E123D		glpT_E448K									marR_S3N
0		5.0	1.00	Escherichia coli	ERR9845611_contigs	95	O1	H7	ST95 Cplx	37	38	19	37	17	11	26											marR_S3N	blaTEM-1							pmrB_E123D		glpT_E448K									marR_S3N
0		5.2	1.00	Escherichia coli	ERR9845615_contigs	95		H4	ST95 Cplx	37	38	19	37	17	11	26							aadA1 / aph(3'')-Ib / aph(6)-Id				marR_S3N	blaTEM-1		blaCTX-M-15 (ESBL)					pmrB_E123D		glpT_E448K									marR_S3N
0		5.3	1.00	Escherichia coli	ERR9845627_contigs	95		H7	ST95 Cplx	37	38	19	37	17	11	26											marR_S3N								pmrB_E123D		glpT_E448K									marR_S3N
0		5.3	1.00	Escherichia coli	ERR9845631_contigs	95		H7	ST95 Cplx	37	38	19	37	17	11	26							aadA1 / aph(6)-Id				marR_S3N	blaTEM-1							pmrB_E123D		glpT_E448K									marR_S3N
0		5.1	1.00	Escherichia coli	ERR9845645_contigs	95		H4	ST95 Cplx	37	38	19	37	17	11	26							aadA1				marR_S3N	blaTEM-1							pmrB_E123D		glpT_E448K									marR_S3N
0		5.5	1.00	Escherichia coli	ERR9845650_contigs	95		H7	ST95 Cplx	37	38	19	37	17	11	26							aph(3'')-Ib				marR_S3N	blaTEM-1							pmrB_E123D		glpT_E448K									marR_S3N
0		5.1	1.00	Escherichia coli	ERR9845651_contigs	95	O1	H7	ST95 Cplx	37	38	19	37	17	11	26							aph(3'')-Ib / aph(6)-Id				marR_S3N	blaTEM-1							pmrB_E123D		glpT_E448K									marR_S3N
0		5.0	1.00	Escherichia coli	ERR9845661_contigs	95	O1	H7	ST95 Cplx	37	38	19	37	17	11	26											marR_S3N								pmrB_E123D		glpT_E448K									marR_S3N
0		5.2	1.00	Escherichia coli	ERR9845670_contigs	95		H7	ST95 Cplx	37	38	19	37	17	11	26											marR_S3N	blaTEM-1							pmrB_E123D		glpT_E448K									marR_S3N
0		5.0	1.00	Escherichia coli	ERR9845678_contigs	95	O1	H7	ST95 Cplx	37	38	19	37	17	11	26											marR_S3N								pmrB_E123D		glpT_E448K									marR_S3N
0		5.0	1.00	Escherichia coli	ERR9845687_contigs	95		H7	ST95 Cplx	37	38	19	37	17	11	26											marR_S3N								pmrB_E123D		glpT_E448K									marR_S3N
0		5.4	1.00	Escherichia coli	ERR9845719_contigs	95	O45	H7	ST95 Cplx	37	38	19	37	17	11	26											marR_S3N	blaTEM-1							pmrB_E123D		glpT_E448K									marR_S3N
0		5.2	1.00	Escherichia coli	ERR9845720_contigs	95		H4	ST95 Cplx	37	38	19	37	17	11	26							aph(3'')-Ib / aph(6)-Id				marR_S3N	blaTEM-1							pmrB_E123D		glpT_E448K									marR_S3N
0		5.3	1.00	Escherichia coli	ERR9845738_contigs	95	O45	H7	ST95 Cplx	37	38	19	37	17	11	26											marR_S3N								pmrB_E123D		glpT_E448K									marR_S3N
0		5.2	1.00	Escherichia coli	ERR9845752_contigs	95		H4	ST95 Cplx	37	38	19	37	17	11	26							aph(3'')-Ib / aph(6)-Id				marR_S3N	blaTEM-1							pmrB_E123D		glpT_E448K									marR_S3N
0		5.1	1.00	Escherichia coli	ERR9845787_contigs	95	O1	H7	ST95 Cplx	37	38	19	37	17	11	26											marR_S3N	blaTEM-1							pmrB_E123D		glpT_E448K									marR_S3N
0		5.1	1.00	Escherichia coli	ERR9845791_contigs	95		H4	ST95 Cplx	37	38	19	37	17	11	26							aph(3'')-Ib / aph(6)-Id				marR_S3N	blaTEM-1							pmrB_E123D		glpT_E448K									marR_S3N
0		5.3	1.00	Escherichia coli	ERR9845794_contigs	95	O45	H7	ST95 Cplx	37	38	19	37	17	11	26											marR_S3N	blaTEM-1							pmrB_E123D		glpT_E448K									marR_S3N
0		5.1	1.00	Escherichia coli	ERR9845820_contigs	95	O1	H7	ST95 Cplx	37	38	19	37	17	11	26							aph(6)-Id				marR_S3N								pmrB_E123D		glpT_E448K									marR_S3N
0		5.3	1.00	Escherichia coli	ERR9845838_contigs	95	O1	H7	ST95 Cplx	37	38	19	37	17	11	26											marR_S3N								pmrB_E123D		glpT_E448K									marR_S3N
0		5.2	1.00	Escherichia coli	ERR9845851_contigs	95	O25	H4	ST95 Cplx	37	38	19	37	17	11	26							aadA2				marR_S3N								pmrB_E123D		glpT_E448K				mph(A)	mph(A)	mph(A)			marR_S3N
0		5.3	1.00	Escherichia coli	ERR9845856_contigs	95	O45	H7	ST95 Cplx	37	38	19	37	17	11	26				aph(3')-Ia			aph(3'')-Ib / aph(6)-Id				marR_S3N	blaTEM-1							pmrB_E123D		glpT_E448K									marR_S3N
0		5.2	1.00	Escherichia coli	ERR9845858_contigs	95	O45	H7	ST95 Cplx	37	38	19	37	17	11	26											marR_S3N	blaTEM-1							pmrB_E123D		glpT_E448K									marR_S3N
0		5.2	1.00	Escherichia coli	ERR9845890_contigs	95	O45	H7	ST95 Cplx	37	38	19	37	17	11	26											marR_S3N	blaTEM-1							pmrB_E123D		glpT_E448K									marR_S3N
0		5.2	1.00	Escherichia coli	ERR9845913_contigs	95		H7	ST95 Cplx	37	38	19	37	17	11	26											marR_S3N								pmrB_E123D		glpT_E448K									marR_S3N
0		5.1	1.00	Escherichia coli	ERR9845915_contigs	95		H4	ST95 Cplx	37	38	19	37	17	11	26							aph(3'')-Ib / aph(6)-Id				marR_S3N	blaTEM-1							pmrB_E123D		glpT_E448K									marR_S3N
0		5.2	1.00	Escherichia coli	ERR9845927_contigs	95		H4	ST95 Cplx	37	38	19	37	17	11	26							aadA1 / aph(3'')-Ib / aph(6)-Id				marR_S3N	blaTEM-1							pmrB_E123D		glpT_E448K									marR_S3N
0		5.2	1.00	Escherichia coli	ERR9845937_contigs	95	O1	H7	ST95 Cplx	37	38	19	37	17	11	26											marR_S3N								pmrB_E123D		glpT_E448K									marR_S3N
0		5.3	1.00	Escherichia coli	ERR9845939_contigs	95	O1	H7	ST95 Cplx	37	38	19	37	17	11	26											marR_S3N			blaCMY-4 (AmpC)					pmrB_E123D		glpT_E448K									marR_S3N
0		5.1	1.00	Escherichia coli	ERR9845947_contigs	95	O1	H7	ST95 Cplx	37	38	19	37	17	11	26											marR_S3N	blaTEM-1							pmrB_E123D		glpT_E448K									marR_S3N
0		5.3	1.00	Escherichia coli	ERR9845950_contigs	95	O45	H7	ST95 Cplx	37	38	19	37	17	11	26				aph(3')-Ia			aph(3'')-Ib / aph(6)-Id				marR_S3N	blaTEM-1							pmrB_E123D		glpT_E448K									marR_S3N
0		5.2	1.00	Escherichia coli	ERR9845978_contigs	95		H7	ST95 Cplx	37	38	19	37	17	11	26							aadA5				marR_S3N	blaTEM-1							pmrB_E123D		glpT_E448K									marR_S3N
0		5.1	1.00	Escherichia coli	ERR9845981_contigs	95	O1	H7	ST95 Cplx	37	38	19	37	17	11	26											marR_S3N								pmrB_E123D		glpT_E448K									marR_S3N
0		5.0	0.99	Escherichia coli	ERR9845536_contigs	978	O4	H27		76	43	19	13	17	44	25				aph(3')-Ia			aph(6)-Id												pmrB_E123D		glpT_E448K
0		5.1	1.00	Escherichia coli	ERR9845781_contigs	99	O96	H19		6	4	22	18	9	26	7							aph(3'')-Ib / aph(6)-Id												pmrB_Y358N		glpT_E448K
0		5.2	1.00	Escherichia coli	ERR9845389_contigs	998		H6		13	52	156	14	17	25	17		aac(3)-IId					aadA5 / aph(3'')-Ib / aph(6)-Id				marR_S3N	blaTEM-1							pmrB_E123D		glpT_E448K				mph(A)	mph(A)	mph(A)			marR_S3N
0		5.0	1.00	Escherichia coli	ERR9845853_contigs	998		H6		13	52	156	14	17	25	17							aadA1				marR_S3N	blaTEM-1							pmrB_E123D		glpT_E448K									marR_S3N
0		4.9	0.99	Escherichia coli	ERR9845292_contigs	999	O25	H4		13	166	47	13	23	28	122																			pmrB_E123D		glpT_E448K / uhpT_E350Q
0		4.9	0.99	Escherichia coli	ERR9845302_contigs	999		H4		13	166	47	13	23	28	122																			pmrB_E123D		glpT_E448K / uhpT_E350Q
[truncated: 299 more columns]

## Sheet: summary
Sample ID	ST Warwick	O Type	H Type	CC Warwick	hlyA	hlyB	hlyC	kpsM	pet	pic	sat	tcpC	tir	vat
ERR9845294_contigs		O39	H4					kpsM						vat
ERR9845298_contigs		O8	H9					kpsM			sat			vat
ERR9845359_contigs					hlyA	hlyB	hlyC	kpsM		pic	sat	tcpC		vat
ERR9845360_contigs			H4					kpsM						vat
ERR9845370_contigs		O16						kpsM			sat	tcpC		vat
ERR9845376_contigs			H18				hlyC	kpsM, kpsM		pic		tcpC		vat
ERR9845454_contigs		O1	H7					kpsM			sat
ERR9845455_contigs		O6			hlyA	hlyB	hlyC	kpsM, kpsM				tcpC		vat
ERR9845458_contigs			H18
ERR9845465_contigs		O6	H12		hlyA	hlyB	hlyC	kpsM		pic	sat	tcpC		vat
ERR9845517_contigs		O25	H4					kpsM			sat
ERR9845610_contigs			H6		hlyA	hlyB	hlyC	kpsM				tcpC		vat
ERR9845624_contigs		O6	H1		hlyA	hlyB	hlyC	kpsM		pic	sat	tcpC		vat
ERR9845688_contigs		O12	H4					kpsM			sat
ERR9845693_contigs		O25	H4					kpsM			sat
ERR9845754_contigs			H1		hlyA	hlyB	hlyC	kpsM		pic	sat			vat
ERR9845771_contigs		O16	H6					kpsM			sat	tcpC		vat
ERR9845906_contigs		O25	H4					kpsM			sat
ERR9845932_contigs		O75	H5					kpsM			sat			vat
ERR9845945_contigs		O25	H4					kpsM			sat
ERR9845985_contigs		O1	H7					kpsM			sat
ERR9845989_contigs		O16	H5					kpsM			sat
ERR9845482_contigs		O114	H25							pic				vat
ERR9845468_contigs	10		H32	ST10 Cplx
ERR9845561_contigs	10	O12	H4	ST10 Cplx				kpsM			sat
ERR9845845_contigs	10	O132	H2	ST10 Cplx				kpsM			sat
ERR9845931_contigs	10	O45	H4	ST10 Cplx				kpsM
ERR9845951_contigs	10	O12	H4	ST10 Cplx				kpsM			sat
ERR9845550_contigs	101	O88	H8	ST101 Cplx
ERR9845828_contigs	101	O88	H8	ST101 Cplx
ERR9845386_contigs	1011	O160	H16
ERR9845398_contigs	10320		H1		hlyA	hlyB	hlyC	kpsM		pic	sat	tcpC		vat
ERR9845518_contigs	1057	O75	H5	ST14 Cplx	hlyA	hlyB		kpsM			sat			vat
ERR9845680_contigs	1057	O75	H5	ST14 Cplx	hlyA	hlyB		kpsM			sat			vat
ERR9845469_contigs	1065	O126	H14					kpsM
ERR9845446_contigs	10909	O81	H27					kpsM
ERR9845740_contigs	1147	O128ac	H47
ERR9845276_contigs	1155		H4					kpsM						vat
ERR9845819_contigs	1159		H6					kpsM						vat
ERR9845440_contigs	117	O114	H4							pic				vat
ERR9845917_contigs	117	O161	H4							pic
ERR9845367_contigs	1193	O75	H5	ST14 Cplx				kpsM			sat			vat
ERR9845401_contigs	1193	O25	H5	ST14 Cplx				kpsM			sat			vat
ERR9845473_contigs	1193	O75	H5	ST14 Cplx				kpsM			sat			vat
ERR9845604_contigs	1193	O75		ST14 Cplx				kpsM			sat	tcpC
ERR9845708_contigs	1193	O75	H5	ST14 Cplx				kpsM			sat			vat
ERR9845770_contigs	1193	O75	H5	ST14 Cplx				kpsM			sat			vat
ERR9845874_contigs	1193	O75	H5	ST14 Cplx				kpsM			sat			vat
ERR9845903_contigs	1193	O75	H5	ST14 Cplx				kpsM			sat			vat
ERR9845286_contigs	12	O4	H5	ST12 Cplx	hlyA	hlyB	hlyC	kpsM				tcpC		vat
ERR9845296_contigs	12			ST12 Cplx	hlyA	hlyB	hlyC	kpsM				tcpC
ERR9845365_contigs	12	O4	H1	ST12 Cplx	hlyA	hlyB	hlyC	kpsM				tcpC		vat
ERR9845388_contigs	12			ST12 Cplx	hlyA	hlyB	hlyC	kpsM				tcpC		vat
ERR9845426_contigs	12	O4	H5	ST12 Cplx	hlyA	hlyB	hlyC	kpsM				tcpC		vat
ERR9845479_contigs	12	O4	H1	ST12 Cplx		hlyB	hlyC	kpsM				tcpC		vat
ERR9845494_contigs	12	O4	H1	ST12 Cplx	hlyA	hlyB	hlyC	kpsM				tcpC		vat
ERR9845496_contigs	12	O4	H1	ST12 Cplx	hlyA	hlyB	hlyC	kpsM				tcpC		vat
ERR9845504_contigs	12		H5	ST12 Cplx	hlyA	hlyB	hlyC	kpsM
ERR9845526_contigs	12	O4	H1	ST12 Cplx	hlyA	hlyB	hlyC	kpsM				tcpC		vat
ERR9845530_contigs	12	O4	H5	ST12 Cplx	hlyA	hlyB	hlyC	kpsM				tcpC		vat
ERR9845532_contigs	12	O4	H1	ST12 Cplx	hlyA	hlyB	hlyC	kpsM				tcpC		vat
ERR9845568_contigs	12	O21	H5	ST12 Cplx	hlyA	hlyB	hlyC	kpsM			sat
ERR9845620_contigs	12	O4	H1	ST12 Cplx	hlyA	hlyB	hlyC	kpsM				tcpC		vat
ERR9845632_contigs	12	O4	H5	ST12 Cplx								tcpC		vat
ERR9845669_contigs	12	O4	H1	ST12 Cplx	hlyA	hlyB	hlyC	kpsM				tcpC		vat
ERR9845706_contigs	12	O4	H5	ST12 Cplx	hlyA	hlyB	hlyC					tcpC		vat
ERR9845747_contigs	12	O4	H5	ST12 Cplx	hlyA	hlyB	hlyC	kpsM				tcpC		vat
ERR9845759_contigs	12	O4	H5	ST12 Cplx	hlyA	hlyB	hlyC					tcpC		vat
ERR9845774_contigs	12	O4	H5	ST12 Cplx	hlyA	hlyB	hlyC	kpsM			sat	tcpC		vat
ERR9845818_contigs	12	O4	H1	ST12 Cplx	hlyA	hlyB	hlyC	kpsM				tcpC
ERR9845822_contigs	12	O4	H5	ST12 Cplx	hlyA	hlyB	hlyC	kpsM				tcpC		vat
ERR9845867_contigs	12	O4	H1	ST12 Cplx	hlyA	hlyB	hlyC	kpsM				tcpC		vat
ERR9845908_contigs	12	O4	H1	ST12 Cplx	hlyA	hlyB	hlyC	kpsM				tcpC
ERR9845918_contigs	12	O4	H1	ST12 Cplx	hlyA	hlyB	hlyC	kpsM				tcpC		vat
ERR9845924_contigs	12	O4	H5	ST12 Cplx	hlyA		hlyC	kpsM			sat	tcpC		vat
ERR9845940_contigs	12	O4	H1	ST12 Cplx	hlyA	hlyB	hlyC	kpsM				tcpC		vat
ERR9845943_contigs	12	O4	H1	ST12 Cplx	hlyA	hlyB	hlyC	kpsM				tcpC		vat
ERR9845944_contigs	12	O4	H1	ST12 Cplx	hlyA	hlyB	hlyC	kpsM				tcpC		vat
ERR9845946_contigs	12	O4	H1	ST12 Cplx	hlyA	hlyB	hlyC	kpsM				tcpC		vat
ERR9845952_contigs	12	O4	H1	ST12 Cplx	hlyA	hlyB	hlyC	kpsM				tcpC
ERR9845959_contigs	12	O4	H1	ST12 Cplx	hlyA	hlyB	hlyC	kpsM				tcpC		vat
ERR9845969_contigs	12	O4	H5	ST12 Cplx		hlyB	hlyC					tcpC		vat
ERR9845986_contigs	12	O4	H5	ST12 Cplx	hlyA		hlyC					tcpC		vat
ERR9845573_contigs	1236	O68	H5					kpsM						vat
ERR9845570_contigs	126		H5		hlyA	hlyB	hlyC	kpsM						vat
ERR9845644_contigs	1266	O140	H34
ERR9845911_contigs	1266	O138	H34
ERR9845285_contigs	127	O6	H31		hlyA	hlyB	hlyC	kpsM				tcpC		vat
ERR9845437_contigs	127	O6	H31		hlyA	hlyB	hlyC	kpsM				tcpC		vat
ERR9845438_contigs	127	O6	H31		hlyA	hlyB	hlyC	kpsM				tcpC		vat
ERR9845448_contigs	127	O6	H31		hlyA	hlyB	hlyC	kpsM				tcpC		vat
ERR9845514_contigs	127	O6	H31		hlyA	hlyB	hlyC	kpsM				tcpC		vat
ERR9845528_contigs	127	O6	H31			hlyB	hlyC	kpsM				tcpC		vat
ERR9845577_contigs	127	O6	H31		hlyA	hlyB	hlyC	kpsM				tcpC
ERR9845621_contigs	127	O6	H31		hlyA	hlyB	hlyC	kpsM				tcpC		vat
ERR9845660_contigs	127	O6	H31		hlyA	hlyB	hlyC	kpsM				tcpC		vat
ERR9845690_contigs	127	O6	H31		hlyA	hlyB	hlyC	kpsM				tcpC		vat
ERR9845695_contigs	127	O6	H31		hlyA	hlyB	hlyC	kpsM				tcpC		vat
ERR9845743_contigs	127	O6	H31		hlyA	hlyB	hlyC	kpsM				tcpC		vat
ERR9845793_contigs	127	O6	H31		hlyA	hlyB	hlyC	kpsM				tcpC		vat
ERR9845824_contigs	127	O6	H31		hlyA	hlyB	hlyC	kpsM				tcpC		vat
ERR9845826_contigs	127	O6	H31		hlyA	hlyB	hlyC	kpsM				tcpC		vat
ERR9845850_contigs	127	O6	H31		hlyA	hlyB	hlyC					tcpC		vat
ERR9845876_contigs	127	O6	H31		hlyA		hlyC	kpsM				tcpC		vat
ERR9845878_contigs	127	O6	H31		hlyA	hlyB	hlyC	kpsM				tcpC
ERR9845901_contigs	127	O6	H31		hlyA	hlyB	hlyC	kpsM				tcpC		vat
ERR9845954_contigs	127	O6	H31		hlyA	hlyB	hlyC	kpsM				tcpC		vat
ERR9845957_contigs	127	O6	H31		hlyA	hlyB	hlyC	kpsM				tcpC		vat
ERR9845833_contigs	1276	O8	H51
ERR9845997_contigs	1276	O8	H51
ERR9845763_contigs	1278	O6	H1	ST73 Cplx	hlyA	hlyB	hlyC	kpsM		pic	sat	tcpC		vat
ERR9845799_contigs	129	O170	H7
ERR9845258_contigs	131	O25	H4	ST131 Cplx				kpsM			sat
ERR9845268_contigs	131	O25	H4	ST131 Cplx				kpsM			sat
ERR9845269_contigs	131			ST131 Cplx			hlyC				sat
ERR9845274_contigs	131	O25	H4	ST131 Cplx				kpsM			sat
ERR9845279_contigs	131	O16	H5	ST131 Cplx				kpsM			sat
ERR9845293_contigs	131	O16	H5	ST131 Cplx				kpsM			sat
ERR9845308_contigs	131	O16	H5	ST131 Cplx				kpsM			sat
ERR9845354_contigs	131	O16	H5	ST131 Cplx				kpsM			sat
ERR9845357_contigs	131	O25	H4	ST131 Cplx				kpsM			sat
ERR9845361_contigs	131	O25	H4	ST131 Cplx	hlyA	hlyB	hlyC	kpsM			sat
ERR9845366_contigs	131			ST131 Cplx				kpsM, kpsM			sat
ERR9845377_contigs	131	O25	H4	ST131 Cplx				kpsM			sat
ERR9845393_contigs	131	O25	H4	ST131 Cplx							sat
ERR9845395_contigs	131	O25	H4	ST131 Cplx				kpsM			sat
ERR9845422_contigs	131	O25	H4	ST131 Cplx				kpsM			sat
ERR9845428_contigs	131	O25		ST131 Cplx				kpsM			sat
ERR9845435_contigs	131	O25	H4	ST131 Cplx							sat
ERR9845457_contigs	131	O25	H4	ST131 Cplx				kpsM			sat
ERR9845470_contigs	131	O25	H4	ST131 Cplx				kpsM			sat
ERR9845471_contigs	131	O25	H4	ST131 Cplx				kpsM			sat
ERR9845472_contigs	131	O25	H4	ST131 Cplx	hlyA	hlyB	hlyC	kpsM			sat
ERR9845474_contigs	131	O25	H4	ST131 Cplx							sat
ERR9845478_contigs	131	O25	H4	ST131 Cplx				kpsM			sat
ERR9845488_contigs	131	O25	H4	ST131 Cplx
ERR9845493_contigs	131	O16	H5	ST131 Cplx				kpsM			sat
ERR9845501_contigs	131	O25	H4	ST131 Cplx				kpsM			sat
ERR9845502_contigs	131	O16	H5	ST131 Cplx				kpsM
ERR9845506_contigs	131	O25	H4	ST131 Cplx				kpsM			sat
ERR9845508_contigs	131	O25	H4	ST131 Cplx				kpsM			sat
ERR9845512_contigs	131	O25	H4	ST131 Cplx				kpsM			sat
ERR9845513_contigs	131	O25	H4	ST131 Cplx	hlyA	hlyB	hlyC	kpsM
ERR9845519_contigs	131	O16	H5	ST131 Cplx				kpsM
ERR9845522_contigs	131	O25	H4	ST131 Cplx	hlyA	hlyB	hlyC	kpsM			sat
ERR9845523_contigs	131	O25	H4	ST131 Cplx	hlyA	hlyB	hlyC	kpsM			sat
ERR9845524_contigs	131	O16	H5	ST131 Cplx				kpsM
ERR9845539_contigs	131	O25	H4	ST131 Cplx				kpsM			sat
ERR9845540_contigs	131	O16	H5	ST131 Cplx				kpsM			sat
ERR9845542_contigs	131	O25	H4	ST131 Cplx				kpsM			sat
ERR9845544_contigs	131	O25	H4	ST131 Cplx				kpsM			sat
ERR9845546_contigs	131	O25		ST131 Cplx				kpsM			sat
ERR9845552_contigs	131	O25	H4	ST131 Cplx				kpsM			sat
ERR9845562_contigs	131	O25	H4	ST131 Cplx				kpsM			sat
ERR9845563_contigs	131	O25	H4	ST131 Cplx	hlyA	hlyB	hlyC	kpsM			sat
ERR9845566_contigs	131	O16	H5	ST131 Cplx				kpsM			sat
ERR9845583_contigs	131	O25	H4	ST131 Cplx				kpsM			sat
ERR9845590_contigs	131	O25	H4	ST131 Cplx	hlyA	hlyB	hlyC	kpsM			sat
ERR9845599_contigs	131	O25	H4	ST131 Cplx	hlyA	hlyB	hlyC	kpsM			sat
ERR9845605_contigs	131	O25	H4	ST131 Cplx				kpsM			sat
ERR9845608_contigs	131	O25	H4	ST131 Cplx				kpsM			sat
ERR9845640_contigs	131	O25	H4	ST131 Cplx				kpsM			sat
ERR9845668_contigs	131	O25	H4	ST131 Cplx				kpsM			sat
ERR9845673_contigs	131	O25	H4	ST131 Cplx				kpsM			sat
ERR9845679_contigs	131	O25	H4	ST131 Cplx				kpsM			sat
ERR9845683_contigs	131	O25	H4	ST131 Cplx	hlyA	hlyB	hlyC	kpsM			sat
ERR9845686_contigs	131	O25	H4	ST131 Cplx				kpsM
ERR9845698_contigs	131	O25	H4	ST131 Cplx				kpsM			sat
ERR9845700_contigs	131	O15	H4	ST131 Cplx	hlyA	hlyB	hlyC	kpsM
ERR9845701_contigs	131	O25	H4	ST131 Cplx				kpsM			sat
ERR9845702_contigs	131	O25		ST131 Cplx				kpsM			sat
ERR9845721_contigs	131	O25	H4	ST131 Cplx	hlyA	hlyB	hlyC
ERR9845723_contigs	131	O25	H4	ST131 Cplx				kpsM			sat
ERR9845726_contigs	131	O25	H4	ST131 Cplx				kpsM			sat
ERR9845727_contigs	131	O25	H4	ST131 Cplx							sat
ERR9845728_contigs	131	O25	H4	ST131 Cplx				kpsM			sat
ERR9845730_contigs	131	O25	H4	ST131 Cplx				kpsM
ERR9845737_contigs	131	O25	H4	ST131 Cplx				kpsM			sat
ERR9845766_contigs	131	O25	H4	ST131 Cplx	hlyA	hlyB	hlyC	kpsM			sat
ERR9845768_contigs	131	O16	H5	ST131 Cplx				kpsM
ERR9845775_contigs	131	O16	H5	ST131 Cplx				kpsM
ERR9845777_contigs	131	O25	H4	ST131 Cplx				kpsM			sat
ERR9845782_contigs	131	O25	H4	ST131 Cplx				kpsM			sat
ERR9845784_contigs	131	O25	H4	ST131 Cplx				kpsM
ERR9845789_contigs	131	O25	H4	ST131 Cplx				kpsM			sat
ERR9845795_contigs	131	O16	H5	ST131 Cplx				kpsM			sat
ERR9845806_contigs	131	O25	H4	ST131 Cplx				kpsM			sat
ERR9845807_contigs	131	O25	H4	ST131 Cplx	hlyA	hlyB	hlyC	kpsM			sat
ERR9845808_contigs	131	O25	H4	ST131 Cplx							sat
ERR9845810_contigs	131	O25	H4	ST131 Cplx	hlyA	hlyB	hlyC	kpsM			sat
ERR9845812_contigs	131	O25	H4	ST131 Cplx				kpsM			sat
ERR9845823_contigs	131	O25	H4	ST131 Cplx				kpsM			sat
ERR9845840_contigs	131	O25	H4	ST131 Cplx				kpsM			sat
ERR9845846_contigs	131	O25	H4	ST131 Cplx				kpsM			sat
ERR9845857_contigs	131	O16	H5	ST131 Cplx				kpsM			sat
ERR9845861_contigs	131	O16	H5	ST131 Cplx				kpsM			sat
ERR9845863_contigs	131	O25	H4	ST131 Cplx				kpsM			sat
ERR9845865_contigs	131	O25	H4	ST131 Cplx	hlyA	hlyB	hlyC	kpsM			sat
ERR9845866_contigs	131	O25	H4	ST131 Cplx				kpsM			sat
ERR9845869_contigs	131	O25	H4	ST131 Cplx				kpsM			sat
ERR9845870_contigs	131	O25	H4	ST131 Cplx				kpsM			sat
ERR9845885_contigs	131	O25	H4	ST131 Cplx	hlyA	hlyB	hlyC	kpsM
ERR9845893_contigs	131	O25	H4	ST131 Cplx				kpsM			sat
ERR9845894_contigs	131	O16	H5	ST131 Cplx				kpsM			sat
ERR9845900_contigs	131	O25	H4	ST131 Cplx				kpsM			sat
ERR9845912_contigs	131	O25	H4	ST131 Cplx							sat
ERR9845916_contigs	131	O25	H4	ST131 Cplx				kpsM
ERR9845920_contigs	131	O25	H4	ST131 Cplx				kpsM			sat
ERR9845921_contigs	131	O25	H4	ST131 Cplx				kpsM			sat
ERR9845930_contigs	131	O25	H4	ST131 Cplx							sat
ERR9845942_contigs	131	O25	H4	ST131 Cplx	hlyA	hlyB	hlyC	kpsM			sat
ERR9845949_contigs	131	O25	H4	ST131 Cplx				kpsM
ERR9845955_contigs	131	O25	H4	ST131 Cplx	hlyA	hlyB	hlyC	kpsM			sat
ERR9845961_contigs	131	O25	H4	ST131 Cplx				kpsM			sat
ERR9845962_contigs	131	O25	H4	ST131 Cplx	hlyA	hlyB	hlyC	kpsM			sat
ERR9845964_contigs	131	O25	H4	ST131 Cplx							sat
ERR9845976_contigs	131	O25	H4	ST131 Cplx	hlyA	hlyB	hlyC	kpsM			sat
ERR9845995_contigs	131	O25	H4	ST131 Cplx				kpsM			sat
ERR9845996_contigs	131	O25	H4	ST131 Cplx	hlyA	hlyB	hlyC	kpsM			sat
ERR9845392_contigs	1324		H16
ERR9845579_contigs	1331	O6	H1	ST73 Cplx	hlyA	hlyB	hlyC	kpsM		pic		tcpC		vat
ERR9845804_contigs	1331		H1	ST73 Cplx				kpsM		pic		tcpC		vat
ERR9845584_contigs	1333		H10											vat
ERR9845614_contigs	135	O83	H1					kpsM						vat
ERR9845968_contigs	135	O83	H1					kpsM						vat
ERR9845282_contigs	14	O75	H5	ST14 Cplx				kpsM			sat			vat
ERR9845300_contigs	14		H5	ST14 Cplx				kpsM			sat			vat
ERR9845353_contigs	14	O75	H5	ST14 Cplx				kpsM			sat			vat
ERR9845490_contigs	14	O18ac	H5	ST14 Cplx	hlyA	hlyB		kpsM			sat			vat
ERR9845842_contigs	14	O75	H5	ST14 Cplx				kpsM			sat			vat
ERR9845873_contigs	14		H5	ST14 Cplx	hlyA	hlyB		kpsM			sat			vat
ERR9845925_contigs	14	O18ac	H5	ST14 Cplx	hlyA	hlyB		kpsM			sat			vat
ERR9845431_contigs	141							kpsM						vat
ERR9845555_contigs	141		H6		hlyA	hlyB	hlyC	kpsM				tcpC		vat
ERR9845602_contigs	141		H6					kpsM				tcpC
ERR9845879_contigs	141		H6					kpsM						vat
ERR9845899_contigs	141		H6		hlyA	hlyB	hlyC	kpsM				tcpC		vat
ERR9845891_contigs	1415	O155
ERR9845283_contigs	144	O16	H6		hlyA	hlyB	hlyC	kpsM			sat	tcpC		vat
ERR9845371_contigs	144	O16	H6					kpsM				tcpC		vat
ERR9845406_contigs	144	O16	H6		hlyA	hlyB	hlyC	kpsM			sat	tcpC		vat
ERR9845535_contigs	144	O16						kpsM			sat	tcpC
ERR9845601_contigs	144	O16						kpsM			sat	tcpC		vat
ERR9845776_contigs	144	O16	H6					kpsM			sat	tcpC		vat
ERR9845792_contigs	144	O16	H6		hlyA	hlyB	hlyC	kpsM				tcpC		vat
ERR9845816_contigs	144	O16	H6		hlyA	hlyB	hlyC	kpsM				tcpC		vat
ERR9845859_contigs	144	O16	H6		hlyA	hlyB	hlyC	kpsM			sat	tcpC		vat
ERR9845983_contigs	144	O16	H6					kpsM			sat	tcpC
ERR9845990_contigs	144	O16	H6		hlyA	hlyB	hlyC	kpsM			sat	tcpC		vat
ERR9845533_contigs	1618	O4	H1	ST73 Cplx				kpsM		pic				vat
ERR9845356_contigs	1643		H45											vat
ERR9845710_contigs	167		H9	ST10 Cplx
ERR9845883_contigs	1828	O2	H5	ST95 Cplx				kpsM
ERR9845538_contigs	2015		H14		hlyA	hlyB	hlyC	kpsM						vat
ERR9845907_contigs	2020	O11	H4					kpsM			sat
ERR9845362_contigs	205	O100	H12	ST205 Cplx
ERR9845404_contigs	2073	O180	H14
ERR9845572_contigs	224		H23
ERR9845935_contigs	224	O91	H23
ERR9845815_contigs	2279	O25	H4	ST131 Cplx				kpsM			sat
ERR9845358_contigs	23	O78	H4	ST23 Cplx
ERR9845662_contigs	23	O78	H4	ST23 Cplx
ERR9845862_contigs	2474	O174	H10
ERR9845892_contigs	2474	O174	H10
ERR9845803_contigs	2546		H18					kpsM
ERR9845757_contigs	2619	O1	H7	ST95 Cplx				kpsM				tcpC		vat
ERR9845844_contigs	2619	O1	H7	ST95 Cplx				kpsM				tcpC		vat
ERR9845564_contigs	297	O45	H8
ERR9845588_contigs	3018	O137	H41
ERR9845849_contigs	3018	O137	H41
ERR9845936_contigs	315	O86	H18	ST38 Cplx				kpsM
ERR9845427_contigs	354	O153	H34	ST354 Cplx				kpsM
ERR9845623_contigs	354	O153	H34	ST354 Cplx				kpsM
ERR9845648_contigs	354	O153	H34	ST354 Cplx				kpsM
ERR9845399_contigs	357		H4					kpsM						vat
ERR9845565_contigs	357		H4					kpsM						vat
ERR9845852_contigs	357		H4					kpsM						vat
ERR9845884_contigs	357		H4					kpsM						vat
ERR9845413_contigs	362	O7	H6
ERR9845587_contigs	362	O11	H9
ERR9845729_contigs	3672		H14											vat
ERR9845284_contigs	372	O18ac	H31					kpsM
ERR9845363_contigs	372	O83	H31		hlyA	hlyB	hlyC	kpsM						vat
ERR9845445_contigs	372	O18ac	H31					kpsM						vat
ERR9845491_contigs	372	O18ac	H31					kpsM						vat
ERR9845558_contigs	372	O83	H31		hlyA	hlyB	hlyC	kpsM						vat
ERR9845871_contigs	372	O75	H31		hlyA	hlyB	hlyC							vat
ERR9845972_contigs	372	O83	H31		hlyA	hlyB	hlyC							vat
ERR9845817_contigs	3776	O166	H45
ERR9845403_contigs	38	O86	H18	ST38 Cplx				kpsM			sat
ERR9845407_contigs	38	O15	H30	ST38 Cplx	hlyA	hlyB	hlyC	kpsM			sat
ERR9845576_contigs	38	O102	H45	ST38 Cplx				kpsM
ERR9845635_contigs	38	O1	H15	ST38 Cplx				kpsM			sat
ERR9845796_contigs	38	O86	H18	ST38 Cplx				kpsM			sat
ERR9845798_contigs	38	O102	H6	ST38 Cplx				kpsM
ERR9845829_contigs	38	O153	H30	ST38 Cplx				kpsM			sat
ERR9845896_contigs	38	O86	H18	ST38 Cplx				kpsM			sat
ERR9845923_contigs	38	O153	H30	ST38 Cplx	hlyA	hlyB	hlyC	kpsM			sat
ERR9845929_contigs	38	O153	H30	ST38 Cplx	hlyA	hlyB	hlyC	kpsM			sat
ERR9845278_contigs	393	O15	H1	ST31 Cplx				kpsM			sat
ERR9845574_contigs	393	O15	H1	ST31 Cplx				kpsM			sat
ERR9845582_contigs	393	O15	H1	ST31 Cplx				kpsM			sat
ERR9845703_contigs	393	O15	H1	ST31 Cplx				kpsM			sat
ERR9845497_contigs	394		H18	ST394 Cplx				kpsM
ERR9845595_contigs	394		H18	ST394 Cplx
ERR9845691_contigs	394		H18	ST394 Cplx				kpsM			sat
ERR9845805_contigs	394		H18	ST394 Cplx				kpsM
ERR9845382_contigs	399		H12	ST399 Cplx
ERR9845451_contigs	404	O75	H5	ST14 Cplx				kpsM			sat			vat
ERR9845467_contigs	404	O75	H5	ST14 Cplx				kpsM			sat			vat
ERR9845556_contigs	404	O75	H5	ST14 Cplx				kpsM			sat			vat
ERR9845616_contigs	404	O75	H5	ST14 Cplx				kpsM			sat			vat
ERR9845681_contigs	404	O75	H5	ST14 Cplx				kpsM			sat			vat
ERR9845732_contigs	404	O75		ST14 Cplx	hlyA	hlyB	hlyC	kpsM			sat	tcpC		vat
ERR9845778_contigs	404	O75	H5	ST14 Cplx				kpsM						vat
ERR9846011_contigs	404	O75	H5	ST14 Cplx				kpsM			sat			vat
ERR9845373_contigs	405	O102	H6	ST405 Cplx				kpsM			sat
ERR9845625_contigs	405		H4	ST405 Cplx	hlyA	hlyB	hlyC	kpsM			sat
ERR9845672_contigs	405	O102		ST405 Cplx				kpsM			sat
ERR9845967_contigs	405		H4	ST405 Cplx	hlyA	hlyB	hlyC	kpsM			sat
ERR9845305_contigs	409	O75	H55
ERR9845889_contigs	421	O1	H7	ST95 Cplx	hlyA	hlyB	hlyC	kpsM			sat			vat
ERR9845895_contigs	421	O1	H7	ST95 Cplx	hlyA	hlyB	hlyC	kpsM			sat			vat
ERR9845411_contigs	428	O120	H4					kpsM						vat
ERR9845503_contigs	428	O120	H4					kpsM						vat
ERR9845758_contigs	428	O117	H4					kpsM						vat
ERR9845692_contigs	429		H1					kpsM
ERR9845909_contigs	429		H1					kpsM
ERR9845649_contigs	443	O64	H21	ST205 Cplx
ERR9845529_contigs	450	O45	H16					kpsM			sat
ERR9845420_contigs	453	O23	H16	ST86 Cplx				kpsM
ERR9845265_contigs	491	O131	H45							pic				vat
ERR9845953_contigs	491	O54	H45							pic				vat
ERR9845682_contigs	4959	O154	H4
ERR9845379_contigs	5360		H7	ST95 Cplx				kpsM				tcpC		vat
ERR9845402_contigs	537	O75	H5	ST14 Cplx				kpsM		pic				vat
ERR9845830_contigs	537	O75	H5	ST14 Cplx	hlyA	hlyB	hlyC	kpsM		pic		tcpC		vat
ERR9845881_contigs	538		H4	ST538 Cplx				kpsM						vat
ERR9845980_contigs	540		H30
ERR9845731_contigs	5404	O176	H30
ERR9845665_contigs	544	O4	H5	ST12 Cplx	hlyA	hlyB	hlyC					tcpC		vat
ERR9845761_contigs	544	O4	H5	ST12 Cplx	hlyA	hlyB	hlyC					tcpC		vat
ERR9845941_contigs	547		H5					kpsM						vat
ERR9845657_contigs	550	O75	H5	ST14 Cplx				kpsM			sat	tcpC		vat
ERR9845800_contigs	550	O75	H5	ST14 Cplx				kpsM			sat	tcpC		vat
ERR9845384_contigs	569	O134	H31					kpsM						vat
ERR9845855_contigs	569	O134	H31					kpsM						vat
ERR9845963_contigs	569	O134	H31					kpsM						vat
ERR9845372_contigs	5731	O169	H41
ERR9845271_contigs	58	O8	H30	ST155 Cplx
ERR9845405_contigs	58	O8	H25	ST155 Cplx
ERR9845442_contigs	58	O8	H9	ST155 Cplx
ERR9845537_contigs	58		H9	ST155 Cplx
ERR9845742_contigs	58	O8	H25	ST155 Cplx
ERR9845751_contigs	58		H17	ST155 Cplx
ERR9845772_contigs	58	O8	H9	ST155 Cplx
ERR9845825_contigs	58		H17	ST155 Cplx
ERR9845956_contigs	58		H25	ST155 Cplx
ERR9845310_contigs	59	O1	H7	ST59 Cplx				kpsM			sat
ERR9845383_contigs	59	O1	H7	ST59 Cplx				kpsM			sat
ERR9845417_contigs	59	O1	H7	ST59 Cplx				kpsM			sat
ERR9845475_contigs	59	O1	H7	ST59 Cplx				kpsM			sat
ERR9845487_contigs	59	O1	H7	ST59 Cplx				kpsM			sat
ERR9845499_contigs	59	O1	H7	ST59 Cplx				kpsM			sat
ERR9845589_contigs	59	O1	H7	ST59 Cplx				kpsM			sat
ERR9845887_contigs	59	O1	H7	ST59 Cplx				kpsM			sat
ERR9845934_contigs	59	O1	H7	ST59 Cplx				kpsM			sat
ERR9845266_contigs	602		H21	ST446 Cplx
ERR9845481_contigs	617	O101	H10	ST10 Cplx
ERR9845654_contigs	618	O157	H45					kpsM
ERR9845677_contigs	62	O7						kpsM			sat
ERR9845841_contigs	62	O7	H45					kpsM			sat
ERR9846002_contigs	62	O7						kpsM			sat
ERR9845441_contigs	636	O21	H7									tcpC		vat
ERR9845904_contigs	636	O21	H7									tcpC		vat
ERR9845263_contigs	648	O1	H6	ST648 Cplx
ERR9845369_contigs	648	O86	H30	ST648 Cplx				kpsM
ERR9845453_contigs	648	O153	H6	ST648 Cplx			hlyC	kpsM
ERR9845914_contigs	648	O153	H42	ST648 Cplx				kpsM
ERR9845486_contigs	6630	O1
ERR9845756_contigs	681	O8	H10							pic
ERR9845982_contigs	681	O8	H10							pic				vat
ERR9846003_contigs	681	O9	H5
ERR9845509_contigs	683		H21
ERR9845897_contigs	6889	O8	H11
ERR9845267_contigs	69			ST69 Cplx				kpsM			sat
ERR9845355_contigs	69		H18	ST69 Cplx							sat
ERR9845394_contigs	69	O15	H18	ST69 Cplx	hlyA	hlyB		kpsM			sat
ERR9845396_contigs	69		H18	ST69 Cplx							sat
ERR9845408_contigs	69	O153	H18	ST69 Cplx				kpsM			sat
ERR9845409_contigs	69		H18	ST69 Cplx				kpsM			sat
ERR9845412_contigs	69	O15	H6	ST69 Cplx
ERR9845414_contigs	69	O25	H18	ST69 Cplx	hlyA	hlyB	hlyC	kpsM			sat
ERR9845419_contigs	69	O117	H4	ST69 Cplx				kpsM			sat
ERR9845423_contigs	69	O25	H18	ST69 Cplx				kpsM			sat
ERR9845429_contigs	69		H18	ST69 Cplx
ERR9845466_contigs	69		H18	ST69 Cplx				kpsM
ERR9845492_contigs	69		H18	ST69 Cplx				kpsM			sat
ERR9845495_contigs	69		H18	ST69 Cplx				kpsM			sat
ERR9845511_contigs	69		H18	ST69 Cplx							sat
ERR9845516_contigs	69		H18	ST69 Cplx							sat
ERR9845521_contigs	69		H18	ST69 Cplx				kpsM			sat
ERR9845545_contigs	69		H18	ST69 Cplx							sat
ERR9845551_contigs	69	O86	H51	ST69 Cplx
ERR9845557_contigs	69	O15	H18	ST69 Cplx				kpsM			sat
ERR9845559_contigs	69		H18	ST69 Cplx				kpsM			sat
ERR9845575_contigs	69		H18	ST69 Cplx				kpsM			sat
ERR9845580_contigs	69		H18	ST69 Cplx
ERR9845581_contigs	69		H18	ST69 Cplx				kpsM
ERR9845597_contigs	69		H18	ST69 Cplx				kpsM			sat
ERR9845609_contigs	69	O117	H4	ST69 Cplx				kpsM			sat
ERR9845619_contigs	69	O15	H18	ST69 Cplx				kpsM			sat
ERR9845658_contigs	69	O117	H4	ST69 Cplx				kpsM			sat
ERR9845659_contigs	69		H18	ST69 Cplx							sat
ERR9845684_contigs	69		H18	ST69 Cplx
ERR9845712_contigs	69		H18	ST69 Cplx				kpsM
ERR9845714_contigs	69		H18	ST69 Cplx				kpsM			sat
ERR9845722_contigs	69		H18	ST69 Cplx				kpsM
ERR9845733_contigs	69	O15	H6	ST69 Cplx
ERR9845735_contigs	69		H18	ST69 Cplx				kpsM			sat
ERR9845749_contigs	69	O153	H2	ST69 Cplx				kpsM			sat
ERR9845755_contigs	69		H18	ST69 Cplx
ERR9845760_contigs	69	O117	H4	ST69 Cplx				kpsM			sat
ERR9845765_contigs	69	O86	H18	ST69 Cplx				kpsM			sat
ERR9845780_contigs	69		H18	ST69 Cplx				kpsM			sat
ERR9845785_contigs	69	O153	H2	ST69 Cplx				kpsM			sat
ERR9845788_contigs	69	O117	H4	ST69 Cplx				kpsM			sat
ERR9845790_contigs	69		H18	ST69 Cplx							sat
ERR9845797_contigs	69	O117	H4	ST69 Cplx				kpsM			sat
ERR9845813_contigs	69		H18	ST69 Cplx
ERR9845837_contigs	69	O117	H4	ST69 Cplx				kpsM			sat
ERR9845839_contigs	69	O15	H18	ST69 Cplx	hlyA	hlyB
ERR9845847_contigs	69		H18	ST69 Cplx				kpsM
ERR9845854_contigs	69	O15	H18	ST69 Cplx				kpsM
ERR9845888_contigs	69	O153	H2	ST69 Cplx				kpsM			sat
ERR9845919_contigs	69	O15	H1	ST69 Cplx
ERR9845933_contigs	69	O15	H18	ST69 Cplx
ERR9845966_contigs	69		H18	ST69 Cplx							sat
ERR9845979_contigs	69		H18	ST69 Cplx				kpsM			sat
ERR9845987_contigs	69		H18	ST69 Cplx				kpsM			sat
ERR9845994_contigs	69	O153	H2	ST69 Cplx				kpsM			sat
ERR9845832_contigs	70	O7	H15
ERR9845264_contigs	73		H1	ST73 Cplx	hlyA	hlyB	hlyC	kpsM		pic	sat	tcpC		vat
ERR9845280_contigs	73	O6	H1	ST73 Cplx	hlyA	hlyB	hlyC	kpsM		pic		tcpC		vat
ERR9845289_contigs	73		H1	ST73 Cplx	hlyA	hlyB	hlyC	kpsM		pic	sat	tcpC		vat
ERR9845295_contigs	73	O6	H1	ST73 Cplx				kpsM		pic	sat	tcpC		vat
ERR9845299_contigs	73	O6	H1	ST73 Cplx		hlyB	hlyC	kpsM		pic	sat	tcpC		vat
ERR9845306_contigs	73		H1	ST73 Cplx				kpsM		pic	sat	tcpC		vat
ERR9845307_contigs	73	O6	H1	ST73 Cplx	hlyA	hlyB	hlyC	kpsM		pic	sat	tcpC		vat
ERR9845352_contigs	73	O6	H1	ST73 Cplx	hlyA	hlyB	hlyC	kpsM		pic	sat	tcpC		vat
ERR9845368_contigs	73	O6	H1	ST73 Cplx	hlyA	hlyB	hlyC	kpsM		pic	sat	tcpC		vat
ERR9845374_contigs	73	O6	H1	ST73 Cplx	hlyA	hlyB	hlyC	kpsM		pic	sat	tcpC		vat
ERR9845378_contigs	73	O22	H1	ST73 Cplx	hlyA	hlyB	hlyC	kpsM
ERR9845380_contigs	73		H1	ST73 Cplx	hlyA	hlyB	hlyC	kpsM		pic		tcpC		vat
ERR9845381_contigs	73	O6	H1	ST73 Cplx	hlyA	hlyB	hlyC	kpsM		pic	sat	tcpC		vat
ERR9845385_contigs	73	O6	H1	ST73 Cplx	hlyA	hlyB	hlyC	kpsM		pic	sat	tcpC		vat
ERR9845387_contigs	73	O6	H1	ST73 Cplx	hlyA	hlyB	hlyC	kpsM		pic	sat	tcpC		vat
ERR9845397_contigs	73	O6	H1	ST73 Cplx	hlyA			kpsM		pic	sat	tcpC		vat
ERR9845400_contigs	73	O6	H1	ST73 Cplx	hlyA	hlyB	hlyC	kpsM		pic	sat			vat
ERR9845410_contigs	73	O6	H1	ST73 Cplx	hlyA	hlyB	hlyC	kpsM		pic	sat	tcpC		vat
ERR9845415_contigs	73	O25	H1	ST73 Cplx	hlyA	hlyB	hlyC	kpsM		pic				vat
ERR9845424_contigs	73	O22	H1	ST73 Cplx	hlyA	hlyB	hlyC	kpsM		pic
ERR9845425_contigs	73	O6	H1	ST73 Cplx	hlyA	hlyB	hlyC	kpsM		pic	sat	tcpC		vat
ERR9845430_contigs	73		H1	ST73 Cplx				kpsM		pic	sat	tcpC		vat
ERR9845432_contigs	73	O6	H1	ST73 Cplx	hlyA	hlyB	hlyC	kpsM		pic	sat	tcpC		vat
ERR9845433_contigs	73	O6	H1	ST73 Cplx	hlyA	hlyB	hlyC	kpsM		pic	sat	tcpC		vat
ERR9845436_contigs	73		H1	ST73 Cplx				kpsM		pic	sat	tcpC		vat
ERR9845439_contigs	73	O6	H1	ST73 Cplx	hlyA	hlyB	hlyC	kpsM		pic	sat	tcpC		vat
ERR9845444_contigs	73	O6	H1	ST73 Cplx	hlyA	hlyB	hlyC	kpsM		pic	sat	tcpC		vat
ERR9845452_contigs	73	O6	H1	ST73 Cplx	hlyA	hlyB	hlyC	kpsM		pic		tcpC		vat
ERR9845456_contigs	73	O6	H1	ST73 Cplx	hlyA	hlyB	hlyC	kpsM		pic	sat	tcpC		vat
ERR9845476_contigs	73	O6	H1	ST73 Cplx	hlyA	hlyB	hlyC	kpsM		pic	sat	tcpC		vat
ERR9845477_contigs	73	O6	H1	ST73 Cplx				kpsM		pic	sat	tcpC		vat
ERR9845483_contigs	73	O6	H1	ST73 Cplx				kpsM		pic	sat	tcpC		vat
ERR9845485_contigs	73	O25	H1	ST73 Cplx	hlyA	hlyB	hlyC	kpsM		pic	sat			vat
ERR9845489_contigs	73	O6	H1	ST73 Cplx	hlyA	hlyB	hlyC	kpsM		pic	sat	tcpC		vat
ERR9845498_contigs	73		H1	ST73 Cplx				kpsM		pic	sat	tcpC		vat
ERR9845505_contigs	73	O6	H1	ST73 Cplx	hlyA	hlyB	hlyC	kpsM		pic	sat	tcpC		vat
ERR9845507_contigs	73		H1	ST73 Cplx	hlyA	hlyB	hlyC	kpsM		pic	sat	tcpC		vat
ERR9845510_contigs	73	O6	H1	ST73 Cplx	hlyA	hlyB	hlyC	kpsM		pic	sat	tcpC		vat
ERR9845515_contigs	73	O6	H1	ST73 Cplx	hlyA	hlyB	hlyC	kpsM		pic	sat	tcpC		vat
ERR9845520_contigs	73	O6	H1	ST73 Cplx	hlyA	hlyB	hlyC	kpsM		pic	sat	tcpC		vat
ERR9845525_contigs	73			ST73 Cplx	hlyA	hlyB	hlyC	kpsM		pic	sat	tcpC		vat
ERR9845547_contigs	73	O25	H1	ST73 Cplx		hlyB	hlyC	kpsM		pic				vat
ERR9845548_contigs	73	O25	H1	ST73 Cplx	hlyA	hlyB		kpsM		pic				vat
ERR9845567_contigs	73	O6	H1	ST73 Cplx	hlyA	hlyB	hlyC	kpsM		pic	sat	tcpC		vat
ERR9845569_contigs	73		H1	ST73 Cplx	hlyA	hlyB	hlyC	kpsM		pic	sat	tcpC
ERR9845585_contigs	73	O25	H1	ST73 Cplx				kpsM		pic	sat			vat
ERR9845586_contigs	73		H1	ST73 Cplx	hlyA	hlyB	hlyC	kpsM		pic	sat	tcpC		vat
ERR9845592_contigs	73	O6	H1	ST73 Cplx	hlyA	hlyB	hlyC	kpsM		pic	sat	tcpC		vat
ERR9845596_contigs	73	O22	H1	ST73 Cplx	hlyA	hlyB	hlyC	kpsM		pic				vat
ERR9845598_contigs	73	O6	H1	ST73 Cplx	hlyA	hlyB	hlyC	kpsM		pic	sat	tcpC		vat
ERR9845626_contigs	73		H1	ST73 Cplx	hlyA	hlyB	hlyC	kpsM		pic	sat	tcpC		vat
ERR9845629_contigs	73	O6	H1	ST73 Cplx		hlyB	hlyC	kpsM		pic	sat	tcpC		vat
ERR9845630_contigs	73	O6	H1	ST73 Cplx	hlyA	hlyB	hlyC	kpsM		pic	sat	tcpC		vat
ERR9845637_contigs	73		H1	ST73 Cplx	hlyA	hlyB	hlyC	kpsM		pic	sat	tcpC		vat
ERR9845638_contigs	73	O6	H1	ST73 Cplx	hlyA	hlyB	hlyC			pic	sat	tcpC		vat
ERR9845641_contigs	73	O6	H1	ST73 Cplx	hlyA	hlyB	hlyC	kpsM		pic	sat	tcpC		vat
ERR9845643_contigs	73	O6	H1	ST73 Cplx	hlyA	hlyB	hlyC	kpsM		pic		tcpC		vat
ERR9845652_contigs	73	O6	H1	ST73 Cplx			hlyC	kpsM		pic	sat	tcpC		vat
ERR9845656_contigs	73	O6	H1	ST73 Cplx	hlyA	hlyB	hlyC	kpsM		pic		tcpC		vat
ERR9845667_contigs	73	O25	H1	ST73 Cplx	hlyA	hlyB	hlyC	kpsM		pic	sat			vat
ERR9845675_contigs	73	O22	H1	ST73 Cplx	hlyA	hlyB	hlyC	kpsM		pic				vat
ERR9845676_contigs	73	O6	H1	ST73 Cplx	hlyA	hlyB	hlyC	kpsM		pic	sat	tcpC		vat
ERR9845685_contigs	73	O6	H1	ST73 Cplx	hlyA	hlyB	hlyC	kpsM		pic		tcpC		vat
ERR9845699_contigs	73	O6	H1	ST73 Cplx	hlyA	hlyB	hlyC	kpsM		pic	sat	tcpC		vat
ERR9845709_contigs	73	O6	H1	ST73 Cplx	hlyA	hlyB	hlyC	kpsM		pic	sat	tcpC		vat
ERR9845715_contigs	73	O6	H1	ST73 Cplx	hlyA	hlyB	hlyC	kpsM		pic		tcpC		vat
ERR9845717_contigs	73		H1	ST73 Cplx	hlyA	hlyB	hlyC	kpsM		pic	sat	tcpC		vat
ERR9845718_contigs	73	O6	H1	ST73 Cplx	hlyA	hlyB	hlyC	kpsM		pic	sat	tcpC		vat
ERR9845725_contigs	73	O6	H1	ST73 Cplx	hlyA	hlyB	hlyC	kpsM		pic	sat	tcpC		vat
ERR9845734_contigs	73		H1	ST73 Cplx	hlyA	hlyB	hlyC	kpsM		pic	sat	tcpC		vat
ERR9845736_contigs	73	O6		ST73 Cplx				kpsM		pic	sat	tcpC		vat
ERR9845739_contigs	73	O6	H1	ST73 Cplx	hlyA	hlyB	hlyC	kpsM		pic	sat	tcpC		vat
ERR9845741_contigs	73		H1	ST73 Cplx				kpsM		pic	sat	tcpC		vat
ERR9845744_contigs	73	O6	H1	ST73 Cplx	hlyA	hlyB	hlyC	kpsM		pic	sat	tcpC		vat
ERR9845745_contigs	73	O6	H1	ST73 Cplx	hlyA	hlyB	hlyC	kpsM			sat	tcpC		vat
ERR9845746_contigs	73	O6	H1	ST73 Cplx	hlyA	hlyB	hlyC	kpsM		pic	sat	tcpC		vat
ERR9845750_contigs	73		H1	ST73 Cplx	hlyA		hlyC	kpsM		pic	sat	tcpC		vat
ERR9845753_contigs	73	O6	H1	ST73 Cplx				kpsM		pic		tcpC		vat
ERR9845762_contigs	73	O6	H1	ST73 Cplx	hlyA	hlyB	hlyC	kpsM		pic		tcpC		vat
ERR9845764_contigs	73		H1	ST73 Cplx	hlyA	hlyB	hlyC	kpsM		pic	sat	tcpC		vat
ERR9845767_contigs	73	O25	H1	ST73 Cplx	hlyA	hlyB	hlyC	kpsM		pic	sat			vat
ERR9845769_contigs	73	O6	H1	ST73 Cplx	hlyA	hlyB	hlyC	kpsM		pic	sat	tcpC		vat
ERR9845773_contigs	73	O6	H1	ST73 Cplx	hlyA	hlyB	hlyC	kpsM		pic	sat	tcpC		vat
ERR9845779_contigs	73	O6	H1	ST73 Cplx	hlyA	hlyB	hlyC	kpsM		pic	sat	tcpC		vat
ERR9845783_contigs	73	O6	H1	ST73 Cplx	hlyA	hlyB	hlyC	kpsM		pic	sat	tcpC		vat
ERR9845786_contigs	73	O6	H1	ST73 Cplx				kpsM		pic	sat	tcpC		vat
ERR9845801_contigs	73	O6	H1	ST73 Cplx	hlyA	hlyB	hlyC	kpsM		pic	sat	tcpC		vat
ERR9845802_contigs	73		H1	ST73 Cplx				kpsM		pic	sat	tcpC		vat
ERR9845809_contigs	73	O6	H1	ST73 Cplx				kpsM		pic	sat	tcpC		vat
ERR9845811_contigs	73	O6	H1	ST73 Cplx				kpsM		pic	sat	tcpC		vat
ERR9845814_contigs	73	O6	H1	ST73 Cplx	hlyA	hlyB	hlyC	kpsM		pic	sat	tcpC		vat
ERR9845827_contigs	73	O6	H1	ST73 Cplx	hlyA	hlyB	hlyC	kpsM		pic	sat	tcpC		vat
ERR9845831_contigs	73	O6	H1	ST73 Cplx	hlyA	hlyB	hlyC	kpsM		pic	sat	tcpC		vat
ERR9845834_contigs	73		H1	ST73 Cplx				kpsM		pic		tcpC		vat
ERR9845835_contigs	73	O6	H1	ST73 Cplx				kpsM		pic	sat	tcpC		vat
ERR9845843_contigs	73	O6	H1	ST73 Cplx				kpsM		pic	sat	tcpC		vat
ERR9845860_contigs	73		H1	ST73 Cplx	hlyA	hlyB	hlyC	kpsM		pic	sat	tcpC		vat
ERR9845864_contigs	73	O6	H1	ST73 Cplx				kpsM		pic	sat	tcpC		vat
ERR9845868_contigs	73		H1	ST73 Cplx				kpsM		pic	sat	tcpC		vat
ERR9845872_contigs	73	O6	H1	ST73 Cplx	hlyA	hlyB	hlyC	kpsM		pic	sat	tcpC		vat
ERR9845875_contigs	73	O6	H1	ST73 Cplx	hlyA	hlyB	hlyC	kpsM		pic	sat	tcpC		vat
ERR9845877_contigs	73	O6	H1	ST73 Cplx	hlyA	hlyB	hlyC	kpsM		pic		tcpC		vat
ERR9845880_contigs	73	O6	H1	ST73 Cplx	hlyA	hlyB	hlyC	kpsM		pic	sat	tcpC		vat
ERR9845886_contigs	73		H1	ST73 Cplx	hlyA	hlyB	hlyC	kpsM		pic	sat	tcpC		vat
ERR9845898_contigs	73	O6	H1	ST73 Cplx	hlyA	hlyB	hlyC	kpsM		pic	sat	tcpC		vat
ERR9845902_contigs	73	O6	H1	ST73 Cplx	hlyA	hlyB	hlyC	kpsM		pic	sat	tcpC		vat
ERR9845905_contigs	73		H1	ST73 Cplx	hlyA	hlyB	hlyC	kpsM		pic	sat	tcpC		vat
ERR9845910_contigs	73	O6	H1	ST73 Cplx	hlyA	hlyB	hlyC	kpsM		pic	sat	tcpC		vat
ERR9845922_contigs	73		H1	ST73 Cplx		hlyB	hlyC	kpsM		pic	sat	tcpC		vat
ERR9845926_contigs	73	O6	H1	ST73 Cplx		hlyB	hlyC	kpsM		pic	sat			vat
ERR9845928_contigs	73		H1	ST73 Cplx	hlyA	hlyB	hlyC	kpsM		pic	sat	tcpC
ERR9845938_contigs	73	O6	H1	ST73 Cplx	hlyA	hlyB	hlyC	kpsM		pic	sat	tcpC		vat
ERR9845948_contigs	73	O25	H1	ST73 Cplx	hlyA	hlyB	hlyC	kpsM		pic	sat			vat
ERR9845958_contigs	73	O6	H1	ST73 Cplx		hlyB	hlyC	kpsM		pic	sat			vat
ERR9845973_contigs	73	O6	H1	ST73 Cplx	hlyA	hlyB	hlyC	kpsM		pic	sat	tcpC		vat
ERR9845301_contigs	80	O75	H7	ST568 Cplx	hlyA	hlyB	hlyC			pic				vat
ERR9845848_contigs	80	O7	H7	ST568 Cplx				kpsM		pic				vat
ERR9845748_contigs	83	O6	H5					kpsM						vat
ERR9845882_contigs	83	O6	H5		hlyA	hlyB	hlyC	kpsM						vat
ERR9845960_contigs	8677		H3
ERR9845309_contigs	88	O8	H17	ST23 Cplx
ERR9845549_contigs	88	O160	H25	ST23 Cplx
ERR9845554_contigs	88		H12	ST23 Cplx
ERR9845613_contigs	88	O9a	H17	ST23 Cplx
ERR9845821_contigs	88	O8	H10	ST23 Cplx
ERR9845836_contigs	88	O8	H17	ST23 Cplx
ERR9845671_contigs	93	O15	H10	ST168 Cplx				kpsM
ERR9845421_contigs	939	O159
ERR9845272_contigs	95	O45	H7	ST95 Cplx				kpsM						vat
ERR9845273_contigs	95	O75	H55	ST95 Cplx				kpsM						vat
ERR9845364_contigs	95	O45	H7	ST95 Cplx				kpsM						vat
ERR9845375_contigs	95		H4	ST95 Cplx				kpsM
ERR9845418_contigs	95	O25	H4	ST95 Cplx				kpsM						vat
ERR9845434_contigs	95	O1	H7	ST95 Cplx				kpsM						vat
ERR9845447_contigs	95		H7	ST95 Cplx				kpsM						vat
ERR9845449_contigs	95		H7	ST95 Cplx				kpsM						vat
ERR9845461_contigs	95	O1	H7	ST95 Cplx				kpsM				tcpC		vat
ERR9845462_contigs	95		H7	ST95 Cplx				kpsM						vat
ERR9845463_contigs	95	O1	H7	ST95 Cplx				kpsM				tcpC		vat
ERR9845464_contigs	95		H4	ST95 Cplx				kpsM						vat
ERR9845480_contigs	95	O1	H7	ST95 Cplx				kpsM				tcpC		vat
ERR9845500_contigs	95		H4	ST95 Cplx				kpsM						vat
ERR9845527_contigs	95	O1		ST95 Cplx				kpsM						vat
ERR9845534_contigs	95	O1	H7	ST95 Cplx				kpsM						vat
ERR9845543_contigs	95	O1	H7	ST95 Cplx				kpsM						vat
ERR9845553_contigs	95	O1		ST95 Cplx				kpsM						vat
ERR9845560_contigs	95	O1	H7	ST95 Cplx				kpsM						vat
ERR9845606_contigs	95			ST95 Cplx				kpsM
ERR9845611_contigs	95	O1	H7	ST95 Cplx				kpsM				tcpC		vat
ERR9845615_contigs	95		H4	ST95 Cplx				kpsM						vat
ERR9845627_contigs	95		H7	ST95 Cplx				kpsM						vat
ERR9845631_contigs	95		H7	ST95 Cplx	hlyA	hlyB	hlyC	kpsM
ERR9845645_contigs	95		H4	ST95 Cplx				kpsM						vat
ERR9845650_contigs	95		H7	ST95 Cplx		hlyB	hlyC	kpsM						vat
ERR9845651_contigs	95	O1	H7	ST95 Cplx				kpsM						vat
ERR9845661_contigs	95	O1	H7	ST95 Cplx				kpsM						vat
ERR9845670_contigs	95		H7	ST95 Cplx				kpsM				tcpC		vat
ERR9845678_contigs	95	O1	H7	ST95 Cplx				kpsM				tcpC		vat
ERR9845687_contigs	95		H7	ST95 Cplx				kpsM				tcpC		vat
ERR9845719_contigs	95	O45	H7	ST95 Cplx				kpsM						vat
ERR9845720_contigs	95		H4	ST95 Cplx				kpsM						vat
ERR9845738_contigs	95	O45	H7	ST95 Cplx				kpsM						vat
ERR9845752_contigs	95		H4	ST95 Cplx				kpsM						vat
ERR9845787_contigs	95	O1	H7	ST95 Cplx				kpsM				tcpC		vat
ERR9845791_contigs	95		H4	ST95 Cplx				kpsM						vat
ERR9845794_contigs	95	O45	H7	ST95 Cplx				kpsM						vat
ERR9845820_contigs	95	O1	H7	ST95 Cplx				kpsM				tcpC		vat
ERR9845838_contigs	95	O1	H7	ST95 Cplx				kpsM				tcpC		vat
ERR9845851_contigs	95	O25	H4	ST95 Cplx				kpsM						vat
ERR9845856_contigs	95	O45	H7	ST95 Cplx				kpsM						vat
ERR9845858_contigs	95	O45	H7	ST95 Cplx				kpsM						vat
ERR9845890_contigs	95	O45	H7	ST95 Cplx				kpsM						vat
ERR9845913_contigs	95		H7	ST95 Cplx				kpsM				tcpC		vat
ERR9845915_contigs	95		H4	ST95 Cplx				kpsM						vat
ERR9845927_contigs	95		H4	ST95 Cplx				kpsM						vat
ERR9845937_contigs	95	O1	H7	ST95 Cplx				kpsM				tcpC		vat
ERR9845939_contigs	95	O1	H7	ST95 Cplx				kpsM				tcpC		vat
ERR9845947_contigs	95	O1	H7	ST95 Cplx				kpsM						vat
ERR9845950_contigs	95	O45	H7	ST95 Cplx				kpsM						vat
ERR9845978_contigs	95		H7	ST95 Cplx				kpsM				tcpC		vat
ERR9845981_contigs	95	O1	H7	ST95 Cplx				kpsM				tcpC		vat
ERR9845536_contigs	978	O4	H27					kpsM		pic				vat
ERR9845781_contigs	99	O96	H19
ERR9845389_contigs	998		H6		hlyA	hlyB	hlyC	kpsM						vat
ERR9845853_contigs	998		H6					kpsM						vat
ERR9845292_contigs	999	O25	H4					kpsM
ERR9845302_contigs	999		H4					kpsM						vat

## Sheet: ST prevalence
	Distribution of 'ST Warwick'
		ST Warwick	Count of ST Warwick
		73	115
		131	107
		69	56
		95	53
		12	34
			23
		127	21
		144	11
		38	10
		59	9
		58	9
		404	8
		1193	8
		14	7
		372	7
		88	6
		141	5
		10	5
		394	4
		648	4
		357	4
		393	4
		405	4
		569	3
		428	3
		62	3
		354	3
		681	3
		1266	2
		491	2
		1057	2
		2474	2
		544	2
		2619	2
		224	2
		3018	2
		1331	2
		135	2
		537	2
		362	2
		550	2
		636	2
		117	2
		101	2
		23	2
		83	2
		1276	2
		80	2
		999	2
		998	2
		421	2
		429	2
		1643	1
		1236	1
		70	1
		1147	1
		297	1
		2015	1
		167	1
		1278	1
		8677	1
		399	1
		3776	1
		1155	1
		617	1
		2020	1
		129	1
		126	1
		6889	1
		205	1
		1828	1
		2073	1
		93	1
		1333	1
		99	1
		443	1
		1159	1
		450	1
		602	1
		453	1
		618	1
		2279	1
		315	1
		4959	1
		6630	1
		5360	1
		683	1
		1415	1
		10320	1
		538	1
		1011	1
		540	1
		3672	1
		5404	1
		1324	1
		1065	1
		939	1
		547	1
		978	1
		2546	1
		10909	1
		1618	1
		5731	1
		409	1
		Grand Total	629

## Sheet: sat vs ST
		No Sat
Count of ST Warwick	Yes
ST Warwick	sat		Total
73	97	18	115
131	92	15	107
69	39	17	56
95		53	53
12	3	31	34
	16	7	23
127		21	21
144	8	3	11
38	8	2	10
59	9		9
58		9	9
404	7	1	8
1193	8		8
14	7		7
372		7	7
88		6	6
141		5	5
10	3	2	5
394	1	3	4
648		4	4
357		4	4
393	4		4
405	4		4
569		3	3
428		3	3
62	3		3
354		3	3
681		3	3
1266		2	2
491		2	2
1057	2		2
2474		2	2
544		2	2
2619		2	2
224		2	2
3018		2	2
1331		2	2
135		2	2
537		2	2
362		2	2
550	2		2
636		2	2
117		2	2
101		2	2
23		2	2
83		2	2
1276		2	2
80		2	2
999		2	2
998		2	2
421	2		2
429		2	2
1643		1	1
1236		1	1
70		1	1
1147		1	1
297		1	1
2015		1	1
167		1	1
1278	1		1
8677		1	1
399		1	1
3776		1	1
1155		1	1
617		1	1
2020	1		1
129		1	1
126		1	1
6889		1	1
205		1	1
1828		1	1
2073		1	1
93		1	1
1333		1	1
99		1	1
443		1	1
1159		1	1
450	1		1
602		1	1
453		1	1
618		1	1
2279	1		1
315		1	1
4959		1	1
6630		1	1
5360		1	1
683		1	1
1415		1	1
10320	1		1
538		1	1
1011		1	1
540		1	1
3672		1	1
5404		1	1
1324		1	1
1065		1	1
939		1	1
547		1	1
978		1	1
2546		1	1
10909		1	1
1618		1	1
5731		1	1
409		1	1
Total	320	309	629

## Sheet: TcpC vs ST
ID	No TcpC
ST Warwick		yes TcpC	Total
73	15	100	115
131	107		107
69	56		56
95	38	15	53
12	2	32	34
	15	8	23
127		21	21
144		11	11
38	10		10
59	9		9
58	9		9
404	7	1	8
1193	7	1	8
14	7		7
372	7		7
88	6		6
141	2	3	5
10	5		5
394	4		4
648	4		4
357	4		4
393	4		4
405	4		4
569	3		3
428	3		3
62	3		3
354	3		3
681	3		3
1266	2		2
491	2		2
1057	2		2
2474	2		2
544		2	2
2619		2	2
224	2		2
3018	2		2
1331		2	2
135	2		2
537	1	1	2
362	2		2
550		2	2
636		2	2
117	2		2
101	2		2
23	2		2
83	2		2
1276	2		2
80	2		2
999	2		2
998	2		2
421	2		2
429	2		2
1643	1		1
1236	1		1
70	1		1
1147	1		1
297	1		1
2015	1		1
167	1		1
1278		1	1
8677	1		1
399	1		1
3776	1		1
1155	1		1
617	1		1
2020	1		1
129	1		1
126	1		1
6889	1		1
205	1		1
1828	1		1
2073	1		1
93	1		1
1333	1		1
99	1		1
443	1		1
1159	1		1
450	1		1
602	1		1
453	1		1
618	1		1
2279	1		1
315	1		1
4959	1		1
6630	1		1
5360		1	1
683	1		1
1415	1		1
10320		1	1
538	1		1
1011	1		1
540	1		1
3672	1		1
5404	1		1
1324	1		1
1065	1		1
939	1		1
547	1		1
978	1		1
2546	1		1
10909	1		1
1618	1		1
5731	1		1
409	1		1
Total	423	206	629

## Sheet: hlyA vs ST
Count of ST Warwick	No hlyA
ST Warwick		Yes - hlyA	Total
73	27	88	115
131	86	21	107
69	53	3	56
95	52	1	53
12	3	31	34
	17	6	23
127	1	20	21
144	5	6	11
38	7	3	10
59	9		9
58	9		9
404	7	1	8
1193	8		8
14	4	3	7
372	3	4	7
88	6		6
141	3	2	5
10	5		5
394	4		4
648	4		4
357	4		4
393	4		4
405	2	2	4
569	3		3
428	3		3
62	3		3
354	3		3
681	3		3
1266	2		2
491	2		2
1057		2	2
2474	2		2
544		2	2
2619	2		2
224	2		2
3018	2		2
1331	1	1	2
135	2		2
537	1	1	2
362	2		2
550	2		2
636	2		2
117	2		2
101	2		2
23	2		2
83	1	1	2
1276	2		2
80	1	1	2
999	2		2
998	1	1	2
421		2	2
429	2		2
1643	1		1
1236	1		1
70	1		1
1147	1		1
297	1		1
2015		1	1
167	1		1
1278		1	1
8677	1		1
399	1		1
3776	1		1
1155	1		1
617	1		1
2020	1		1
129	1		1
126		1	1
6889	1		1
205	1		1
1828	1		1
2073	1		1
93	1		1
1333	1		1
99	1		1
443	1		1
1159	1		1
450	1		1
602	1		1
453	1		1
618	1		1
2279	1		1
315	1		1
4959	1		1
6630	1		1
5360	1		1
683	1		1
1415	1		1
10320		1	1
538	1		1
1011	1		1
540	1		1
3672	1		1
5404	1		1
1324	1		1
1065	1		1
939	1		1
547	1		1
978	1		1
2546	1		1
10909	1		1
1618	1		1
5731	1		1
409	1		1
Total	423	206	629

## Sheet: pic vs ST_
Count of ST Warwick	No
ST Warwick		Yes - pic	Total
73	2	113	115
131	107		107
69	56		56
95	53		53
12	34		34
	17	6	23
127	21		21
144	11		11
38	10		10
59	9		9
58	9		9
404	8		8
1193	8		8
14	7		7
372	7		7
88	6		6
141	5		5
10	5		5
394	4		4
648	4		4
357	4		4
393	4		4
405	4		4
569	3		3
428	3		3
62	3		3
354	3		3
681	1	2	3
1266	2		2
491		2	2
1057	2		2
2474	2		2
544	2		2
2619	2		2
224	2		2
3018	2		2
1331		2	2
135	2		2
537		2	2
362	2		2
550	2		2
636	2		2
117		2	2
101	2		2
23	2		2
83	2		2
1276	2		2
80		2	2
999	2		2
998	2		2
421	2		2
429	2		2
1643	1		1
1236	1		1
70	1		1
1147	1		1
297	1		1
2015	1		1
167	1		1
1278		1	1
8677	1		1
399	1		1
3776	1		1
1155	1		1
617	1		1
2020	1		1
129	1		1
126	1		1
6889	1		1
205	1		1
1828	1		1
2073	1		1
93	1		1
1333	1		1
99	1		1
443	1		1
1159	1		1
450	1		1
602	1		1
453	1		1
618	1		1
2279	1		1
315	1		1
4959	1		1
6630	1		1
5360	1		1
683	1		1
1415	1		1
10320		1	1
538	1		1
1011	1		1
540	1		1
3672	1		1
5404	1		1
1324	1		1
1065	1		1
939	1		1
547	1		1
978		1	1
2546	1		1
10909	1		1
1618		1	1
5731	1		1
409	1		1
Total	494	135	629

## Sheet: pic total
	% distribution of 'pic'
		pic	Count of pic
			0.785374
		pic	0.214626
		Grand Total	1

## Sheet: hlyA total
	% distribution of 'hlyA'
		hlyA	Count of hlyA
			0.672496
		hlyA	0.327504
		Grand Total	1

## Sheet: hlyA vs ST (dist)
	Distribution of 'hlyA' for each 'ST Warwick'
		Count of hlyA	No hlyA
		ST Warwick		Yes hlyA	Total
		999	2		2
		998	1	1	2
		99	1		1
		978	1		1
		95	52	1	53
		939	1		1
		93	1		1
		88	6		6
		8677	1		1
		83	1	1	2
		80	1	1	2
		73	27	88	115
		70	1		1
		69	53	3	56
		6889	1		1
		683	1		1
		681	3		3
		6630	1		1
		648	4		4
		636	2		2
		62	3		3
		618	1		1
		617	1		1
		602	1		1
		59	9		9
		58	9		9
		5731	1		1
		569	3		3
		550	2		2
		547	1		1
		544		2	2
		5404	1		1
		540	1		1
		538	1		1
		537	1	1	2
		5360	1		1
		4959	1		1
		491	2		2
		453	1		1
		450	1		1
		443	1		1
		429	2		2
		428	3		3
		421		2	2
		409	1		1
		405	2	2	4
		404	7	1	8
		399	1		1
		394	4		4
		393	4		4
		38	7	3	10
		3776	1		1
		372	3	4	7
		3672	1		1
		362	2		2
		357	4		4
		354	3		3
		315	1		1
		3018	2		2
		297	1		1
		2619	2		2
		2546	1		1
		2474	2		2
		23	2		2
		2279	1		1
		224	2		2
		2073	1		1
		205	1		1
		2020	1		1
		2015		1	1
		1828	1		1
		167	1		1
		1643	1		1
		1618	1		1
		144	5	6	11
		1415	1		1
		141	3	2	5
		14	4	3	7
		135	2		2
		1333	1		1
		1331	1	1	2
		1324	1		1
		131	86	21	107
		129	1		1
		1278		1	1
		1276	2		2
		127	1	20	21
		1266	2		2
		126		1	1
		1236	1		1
		12	3	31	34
		1193	8		8
		117	2		2
		1159	1		1
		1155	1		1
		1147	1		1
		10909	1		1
		1065	1		1
		1057		2	2
		10320		1	1
		1011	1		1
		101	2		2
		10	5		5
			17	6	23
		Total	423	206	629
